# Supplementary material for: Concurrent Drought Stress and Vascular Pathogen Infection Induce Common and Distinct Transcriptomic Responses in Chickpea
Source: Front Plant Sci. 2017 Mar 14;8:333. doi: 10.3389/fpls.2017.00333 (PMC5361651; doi:10.3389/fpls.2017.00333)
Supplement: Supplementary file 5 [file Data_Sheet_1.XLSX]

## Sheet: SD-pathogen
Supplementary file S1. List of top 40 up-regulated and down-regulated genes in SD or LD stress
		Fold change over control
Gene ID	Gene Name	Rep 1	Rep 2	Average	p-Value	FDR
TC21056	Transcription repressor MYB5-like	3.50164	5.32771	4.41468	0.0419915	0.0464786
TC27777	Pentatricopeptide repeat containing	4.0858	3.56339	3.82459	0.0202017	0.0424254
TC19862	OTU-like cysteine protease family	2.91604	4.38544	3.65074	0.0415999	0.0464786
TC13375	Molybdate transporter	2.91082	4.2747	3.59276	0.0379603	0.0464786
TC28544	WRKY transcription factor 33	3.7524	3.42422	3.58831	0.026967	0.0424254
TC18472	Formin-like protein 20	3.01489	3.80033	3.40761	0.015538	0.040892
TC32790	CBL-interacting kinase 9	3.21597	3.53097	3.37347	0.0102052	0.040892
TC06893	Homeobox protein 22	3.31852	3.26722	3.29287	0.00412996	0.0311748
TC12129	Nuclear PHD finger protein	3.42029	3.16132	3.2908	0.00583606	0.0338215
TC16681	Seryl-tRNA synthetase	3.42422	2.99906	3.21164	0.0280661	0.0424254
TC27925	Ortholog of BRCA2	2.95544	3.40115	3.17829	0.0116114	0.040892
TC09929	Calcium-binding protein PBP1-like	2.70898	3.60733	3.15816	0.0217459	0.0424254
TC33748	Beta glucosidase 32	3.02915	3.15801	3.09358	0.00546252	0.0338215
TC17378	Erv1/Alr family protein	3.37019	2.6367	3.00344	0.0204757	0.0424254
TC01899	K(+) efflux antiporter 3	2.61513	3.0482	2.83166	0.00626704	0.0338215
TC00949	RING/FYVE/PHD zinc finger	2.9444	2.70179	2.82309	0.00634154	0.0338215
TC16415	Ribosomal protein S18	2.40108	2.90358	2.65233	0.0149516	0.040892
TC16781	CSL zinc finger containing	2.60275	2.62457	2.61366	0.0486169	0.0486169
TC21102	Ubiquitin-related protein 3	2.88224	2.27956	2.5809	0.0407786	0.0464786
TC30565	DREB subfamily A-4	2.90708	2.23649	2.57178	0.0283969	0.0424254
TC17574	Phoshphate transporter 1	2.69473	2.36827	2.5315	0.0230036	0.0424254
TC07844	Arogenate dehydratase	2.29564	2.73318	2.51441	0.0125997	0.040892
TC27171	Glycosyl hydrolase family 47	2.86378	2.15899	2.51138	0.0333843	0.0442256
TC28985	Pleiotropic drug resistance 3	2.62104	2.29006	2.45555	0.0144563	0.040892
TC11782	51 kDa subunit of complex I	2.36149	2.43507	2.39828	0.0251043	0.0424254
TC33788	Ethylene response sensor 2	2.44479	2.34557	2.39518	0.0012197	0.0243215
TC05094	Light harvesting complex, Lhcb3	2.06427	2.71381	2.38904	0.0187684	0.0424254
TC25387	GNS1/SUR4 membrane protein	2.28959	2.36696	2.32828	0.0133386	0.040892
TC15987	Topless-related protein 1-like	2.34959	2.19252	2.27106	0.0436952	0.0466082
TC19748	GATA- zinc finger protein	1.80699	2.66557	2.23628	0.0354494	0.0450151
TC07236	Carbonic anhydrase 1	2.0111	2.44725	2.22917	0.0149225	0.040892
TC17448	Dof-type zinc finger protein	2.6108	1.80495	2.20788	0.0337221	0.0442256
TC14550	Slow Green 1	2.25149	2.07921	2.16535	0.00203762	0.0243215
TC20248	Cytochrome c heme protein	1.84492	2.453	2.14896	0.0454021	0.0477917
TC01337	Katanin p80 WD40 repeat-containing B1	2.01746	2.27933	2.14839	0.033171	0.0442256
TC10237	Proline-rich protein 4	1.76177	2.49728	2.12953	0.0473645	0.047964
TC23923	RmlC-like cupins	2.1713	2.03892	2.10511	0.0272786	0.0424254
TC19019	Responsive to dehydration, RD21a	1.63395	2.51646	2.07521	0.042686	0.0464786
TC00560	MAP kinase/ kinase 11	2.11981	1.99279	2.0563	0.00911496	0.040892
TC09697	WD repeat/HMG-box DNA-binding protein 1	1.86743	2.20055	2.03399	0.0471306	0.047964
TC03008	Cationic amino acid transporter 2	-2.14437	-1.41858	-1.78148	0.0392529	0.0464786
TC18707	PLATZ transcription factor family	-1.84026	-1.75041	-1.79534	0.0256863	0.0424254
TC22139	Deoxycytidylate deaminase protein	-2.09418	-1.50315	-1.79866	0.0266138	0.0424254
TC10802	Phospholipase A1	-2.1031	-1.51712	-1.81011	0.0252435	0.0424254
TC04373	Protein disulfide isomerase-like	-2.04557	-1.61736	-1.83147	0.0386127	0.0464786
TC25823	MAP Kinase Kinase 2 like	-2.11809	-1.57796	-1.84802	0.0237827	0.0424254
TC23426	Choline transporter family	-2.13908	-1.64058	-1.88983	0.0242574	0.0424254
TC04699	1-phosphatidylinositol-3-phosphate 5- kinase	-2.0642	-1.73001	-1.8971	0.0151036	0.040892
TC04968	STRUBBELIG-receptor family 3	-2.22044	-1.66159	-1.94101	0.0222116	0.0424254
TC09517	Late embryogenesis abundant family	-2.20061	-1.68216	-1.94138	0.019734	0.0424254
TC21562	Eukaryotic initiation factor 3	-2.26917	-1.74135	-2.00526	0.0351806	0.0450151
TC30434	Nitrate transporter	-2.30932	-1.73046	-2.01989	0.0199752	0.0424254
TC02333	Ubiquitin carboxyl-terminal hydrolase 20	-2.13522	-1.91422	-2.02472	0.0278242	0.0424254
TC11145	Trichome birefringence family	-2.27054	-1.84884	-2.05969	0.0324168	0.0442256
TC03385	RING-H2 finger protein ATL13	-2.31523	-1.8074	-2.06131	0.0258872	0.0424254
TC22027	Neomenthol dehydrogenase-like	-2.16135	-2.00236	-2.08185	0.00164356	0.0243215
TC09515	Ras-related protein Rab7-like	-2.52921	-1.63939	-2.0843	0.0428767	0.0464786
TC04246	Sucrose-proton symporter 8	-1.93533	-2.2582	-2.09676	0.0115912	0.040892
TC03816	CDC48 - like	-2.19566	-2.00884	-2.10225	0.0404237	0.0464786
TC03538	Tyrosine phosphatase-like	-2.40315	-1.83747	-2.12031	0.0202625	0.0424254
TC28235	Metal tolerance protein 4-like	-2.27357	-1.96786	-2.12072	0.0163568	0.040892
TC30061	Cytochrome P450, CYP450734A1	-1.9789	-2.28707	-2.13298	0.0112786	0.040892
TC09625	Fatty acyl-CoA reductase	-2.15077	-2.21433	-2.18255	0.000406273	0.0243215
TC15312	Carboxylesterase 15 like	-2.6084	-1.83609	-2.22225	0.030388	0.0434115
TC01670	Armadillo repeat-containing protein 7-like	-2.1107	-2.40599	-2.25834	0.00428653	0.0311748
TC26214	Pentatricopeptide repeat protein	-2.19643	-2.32489	-2.26066	0.00080823	0.0243215
TC10793	Tonoplast intrinsic protein1	-2.30182	-2.26338	-2.2826	0.0148337	0.040892
TC07086	3-ketoacyl-CoA synthase11	-2.20932	-2.38361	-2.29647	0.0301621	0.0434115
TC06592	Acetylglucosaminyl transferase	-2.74052	-1.86605	-2.30329	0.047175	0.047964
TC10210	Actin depolymerizing factor	-2.19808	-2.41423	-2.30616	0.00243215	0.0243215
TC16607	Polyol transporter 4 like	-2.58427	-2.16609	-2.37518	0.00786428	0.0393214
TC09597	Beta-fructofuranosidase 4	-2.4345	-2.32771	-2.38111	0.00189223	0.0243215
TC02099	Ras-related protein Rab7-like	-2.57545	-2.76097	-2.66821	0.00280839	0.0249635
TC08719	Transcription factor DIVARICATA-like	-3.19768	-2.16847	-2.68308	0.0425852	0.0464786
TC12978	GDSL-like Lipase	-3.00225	-2.52047	-2.76136	0.0328584	0.0442256
TC15507	E3 ubiquitin-protein ligase RNF4	-2.75479	-2.7839	-2.76934	0.00226376	0.0243215
TC03685	F-box/RNI-like	-2.89311	-2.73935	-2.81623	0.0286371	0.0424254
TC05422	F-box family	-2.91721	-3.1688	-3.043	0.0162949	0.040892
TC16740	4-coumarate:CoA ligase	-3.68047	-3.02947	-3.35497	0.0134121	0.040892
TC03348	Phenylalanine ammonia-lyase1	-3.3208	-3.60754	-3.46417	0.0429927	0.0464786

## Sheet: SD-drought
Supplementary file S1. List of top 40 up-regulated and down-regulated genes in SD or LD stress
		Fold change over control
Gene ID	Gene Name	Rep 1	Rep 2	Average	p-Value	FDR
TC06360	Insulinase	8.69	8.21	8.45	0.000876861	0.0158999
TC28232	Heavy metal-associated isoprenylated plant protein 26	7.14	8.03	7.59	0.00355331	0.0171195
TC21409	eIF-3 p25 family	7.55	6.78	7.17	0.00310252	0.0171195
TC18288	Zinc finger protein, LSD1	7.21	6.67	6.94	0.00160427	0.0158999
TC18583	Yeast PRP2 homolog	6.14	5.76	5.95	0.0014626	0.0158999
TC04044	Ser/thr protein kinases rio2	5.96	5.63	5.8	0.00102881	0.0158999
TC01497	Phragmoplast orienting kinesin 2	6	5.17	5.59	0.00558746	0.0196423
TC07317	Sugar transporter SWEET4	5.21	5.6	5.41	0.0137104	0.0234095
TC32514	Alpha/beta-hydrolases	6.45	4.15	5.3	0.0441447	0.0457744
TC02859	Monosaccharide-H+-symporter	4.82	5.08	4.95	0.00462883	0.0194898
TC16676	Low-temperature-induced 65 kDa	4.49938	5.28672	4.89305	0.0339068	0.0404858
TC07658	Basic pentacysteine 6	5.41455	4.11796	4.76625	0.0365522	0.0415836
TC22661	RNA helicase DHX16	4.53	4.97	4.75	0.00241656	0.0171195
TC00706	Kinesin-like protein KIFC3	5.07	4.14	4.61	0.0113316	0.0231716
TC14897	Pectin acetylesterase 10-like	4.23	4.7	4.46	0.00638374	0.0196423
TC11866	Aspartate-glutamate racemase	3.64088	5.15315	4.39701	0.0329178	0.0404858
TC19235	Choline kinase	4.21182	4.42617	4.31899	0.000744505	0.0158999
TC18110	HAD superfamily protein	4.65	3.98	4.32	0.000744505	0.0158999
TC05773	Leafy cotyledon 2	3.36131	5.11566	4.23848	0.04463	0.0457744
TC00707	Kinesin-4	4.43	3.92	4.18	0.00446384	0.0194898
TC29797	ABC-2 type transporter	4.41173	3.90642	4.15908	0.0136346	0.0234095
TC12200	Galacturonosyltransferase like	4.17	3.84	4	0.00511691	0.0196423
TC33810	Cysteine-rich receptor-like kinase	3.98	3.97	3.97	0.00822691	0.0205673
TC20170	Actin	3.61	3.9	3.75	0.00762609	0.0202794
TC18499	Homeobox-leucine zipper ATHB-12	3.74	3.67	3.71	0.0127984	0.0234095
TC12216	Nucleotide-sugar transporter	2.98642	4.31127	3.64885	0.0338522	0.0404858
TC02233	SGNH hydrolase-type esterase	3.48	3.25	3.37	0.00683633	0.0202558
TC07956	Seed imbibition 1-like	3.18	3.37	3.27	0.00160537	0.0158999
TC11909	Auxin response factor	3.36	2.99	3.17	0.0036379	0.0171195
TC17167	bHLH30-like	3.59	2.73	3.16	0.00738008	0.0202794
TC00779	NRT1/ PTR FAMILY 3.1-like	2.39259	3.56041	2.9765	0.0401916	0.0440244
TC14483	E3 ubiquitin-protein ligase XERICO	2.95	2.94	2.95	0.00616712	0.0196423
TC34358	Threonyl-tRNA synthetase	2.69361	3.17895	2.93628	0.0180873	0.0271182
TC02057	Xyloglucan endotransglucosylase 32	2.44286	3.3502	2.89653	0.0236742	0.0338203
TC13631	LEA 5	2.66	3.08	2.87	0.00620829	0.0196423
TC01536	Cationic amino acid transporter 9	2.35426	3.19896	2.77661	0.0369054	0.0415836
TC08281	Receptor-like STPK 25	2.55	2.95	2.75	0.0137406	0.0234095
TC08292	ARF GAP domain	2.83	2.6	2.72	0.00178874	0.0158999
TC28785	Deoxytaxol N-benzoyltransferase	2.3815	2.96966	2.67558	0.0156297	0.0250075
TC09426	Sugar transporter SWEET1-like	2.81027	2.43447	2.62237	0.00999221	0.0228765
TC02522	TIR-NBS-LRR class	-3.29959	-3.59064	-3.44511	0.0334062	0.0404858
TC08695	Beta glucosidase 13	-3.07262	-3.87351	-3.47307	0.0164753	0.0258436
TC00435	Ligand-gated ion channel	-3.39282	-3.59011	-3.49147	0.00785825	0.0202794
TC12547	Calmodulin-7	-3.87693	-3.11884	-3.49789	0.0245954	0.0339246
TC29071	MYB108	-3.08103	-3.94344	-3.51223	0.0427079	0.0449556
TC08452	36.4 kDa proline-rich protein	-4.2468	-2.79373	-3.52027	0.0411809	0.0440244
TC10518	Argonaute PNH1-like	-3.5792	-3.59093	-3.58507	0.00253594	0.0171195
TC31570	Methyltransferase-related	-4.11266	-3.06506	-3.58886	0.0289655	0.0386207
TC15136	Glutathione transferase	-3.49156	-3.75237	-3.62196	0.00775654	0.0202794
TC17973	Cys2/His2-type zinc-finger	-2.89292	-4.38856	-3.64074	0.0493804	0.0493804
TC09357	ARM repeat superfamily	-3.25786	-4.07532	-3.66659	0.018544	0.0271182
TC09893	Receptor like protein 48	-3.89983	-3.66286	-3.78135	0.00333855	0.0171195
TC21079	Cyclic nucleotide gated channel	-3.33685	-4.30065	-3.81875	0.0258956	0.0351127
TC18046	GEM-like protein 8	-3.96785	-3.68274	-3.8253	0.0147984	0.0241606
TC01528	Diacylglycerol protein kinase	-4.26529	-3.49038	-3.87783	0.0124	0.0234095
TC14296	Arabinogalactan-protein	-3.79166	-4.05198	-3.92182	0.0137531	0.0234095
TC09220	Trehalose-phosphate phosphatase C like	-4.37611	-3.52033	-3.94822	0.0328399	0.0404858
TC09400	Serine carboxypeptidase-like 34	-4.66024	-3.45954	-4.05989	0.0360602	0.0415836
TC05332	Heavy metal transporter	-3.46693	-4.77063	-4.11878	0.0244901	0.0339246
TC02060	GPI transamidase family	-3.80853	-4.51624	-4.16238	0.00990675	0.0228765
TC14620	WRKY4	-4.07418	-4.68795	-4.38107	0.0465705	0.04716
TC10752	Zinc finger protein, ZCF37	-3.91649	-4.87477	-4.39563	0.0116793	0.0231716
TC17412	Auxin-induced protein X15-like	-3.64434	-5.20219	-4.42326	0.0322405	0.0404858
TC28643	Radialis-like SANT/MYB	-4.92663	-4.08985	-4.50824	0.0100084	0.0228765
TC07885	Inositol transporter	-5.01881	-4.07699	-4.5479	0.0108042	0.0231716
TC09719	MAP kinase 4 substrate 1	-5.00559	-4.09297	-4.54928	0.0412728	0.0440244
TC32038	F-box family	-3.78715	-5.44594	-4.61655	0.0390528	0.0433919
TC34623	DnaJ-like protein	-4.86852	-4.45889	-4.6637	0.0118754	0.0231716
TC30524	CRINKLY4 related 4	-4.3499	-5.3431	-4.8465	0.0103979	0.0231065
TC07547	LRR kinase	-5.40087	-4.37776	-4.88931	0.014273	0.0237883
TC06784	CCR4-associated factor 1 homolog 11	-4.26065	-5.62836	-4.9445	0.0186438	0.0271182
TC05034	Ser/thr kinase	-4.72699	-5.17361	-4.9503	0.0363909	0.0415836
TC04252	EXORDIUM	-4.09573	-5.87106	-4.9834	0.0309526	0.0404858
TC06145	2OG-Fe(II) oxygenase family	-5.23424	-5.14101	-5.18763	0.00154892	0.0158999
TC28047	40S ribosomal protein S16	-5.39401	-4.98572	-5.18986	0.0172956	0.0266086
TC03037	Argonaute 10-like	-5.15158	-5.7893	-5.47044	0.00611016	0.0196423
TC16678	Putative nuclease HARBI1	-5.42625	-5.60078	-5.51351	0.00627577	0.0196423
TC12531	Heat shock protein 70	-6.84997	-6.1807	-6.51533	0.00318869	0.0171195
TC03850	Xyloglucan endotransglycosylase 22 like	-6.92451	-6.28673	-6.60562	0.0114204	0.0231716
TC17771	Non-specific lipid-transfer protein 1-like	-12.9473	-12.019	-12.4831	0.00331607	0.0171195

## Sheet: SD-combined
Supplementary file S1. List of top 40 up-regulated and down-regulated genes in SD or LD stress
		Fold change over control
Gene ID	Gene Name	Rep 1	Rep 2	Average	p-Value	FDR
TC17224	Beta glucosidase 12	7.0989	6.72333	6.91112	0.0207671	0.0371134
TC28275	Putative HXXXD-type acyl-transferase	6.65006	7.08377	6.86691	0.00503982	0.0289906
TC12537	Nodulin MtN21 like transporter	5.56635	8.06487	6.81561	0.0393883	0.0447392
TC22250	Laccase 7	5.30856	5.34251	5.32553	0.00215915	0.0289906
TC09166	Coatomer gamma-2 subunit	5.11749	5.32403	5.22076	0.0102972	0.0289906
TC01942	Reticuline oxidase-like protein	5.37117	4.6612	5.01618	0.00683005	0.0289906
TC03424	Transducin/WD40 repeat-like	5.28695	4.37094	4.82895	0.0168575	0.0321095
TC07115	Vicillin-like	5.48395	3.76145	4.6227	0.0351499	0.0437169
TC33306	Putative HXXXD-type acyl-transferase	4.49909	4.59505	4.54707	0.00210966	0.0289906
TC06168	Steroid 5-beta-reductase	5.03416	3.61351	4.32384	0.0459115	0.0483279
TC10436	UDPG glucosyltransferase 72E1	4.98487	3.6472	4.31604	0.0321455	0.0437169
TC10431	Geraniol 8-hydroxylase-like	3.94098	4.55897	4.24998	0.0355199	0.0437169
TC13523	B-box type zinc finger protein	3.7297	4.33554	4.03262	0.00592432	0.0289906
TC16152	KUP/HAK/KT potassium channel	4.50184	3.17558	3.83871	0.0319331	0.0437169
TC05533	Myo-inositol-1-phosphate synthase	3.74888	3.62662	3.68775	0.00557649	0.0289906
TC04285	Alpha/beta-Hydrolases	3.45333	3.76755	3.61044	0.0213402	0.0371134
TC32577	P-glycoprotein 11	3.45143	3.69085	3.57114	0.00404954	0.0289906
TC01043	Glyoxalase superfamily protein	3.44132	3.69247	3.5669	0.00124236	0.0289906
TC15561	Phosphoribosylanthranilate isomerase	3.20529	3.79043	3.49786	0.0102809	0.0289906
TC27574	ACT domain containing protein	3.74035	3.11938	3.42987	0.0111413	0.0289906
TC13198	Cytochrome c oxidase subunit 2	3.36634	3.46732	3.41683	0.00409385	0.0289906
TC25054	ABC-2 type transporter	3.39338	3.23435	3.31387	0.0007224	0.028896
TC27925	Ortholog of BRCA 2	3.22801	3.32725	3.27763	0.00665058	0.0289906
TC10598	Proline oxidase	3.91144	2.61831	3.26487	0.0408977	0.0454419
TC25194	Cold-inducible cationic peroxidase	3.06556	3.43694	3.25125	0.00796032	0.0289906
TC34213	Dirigent-like protein	3.14033	3.20955	3.17494	0.0382685	0.0447392
TC04624	Class I glutamine amidotransferase	3.62457	2.64624	3.1354	0.023632	0.0393866
TC17254	Class II heat shock protein	3.20605	3.00279	3.10442	0.00436719	0.0289906
TC13776	Heavy metal transport protein	2.78471	3.40295	3.09383	0.0121754	0.0289906
TC33312	RING/U-box superfamily protein	3.29981	2.78054	3.04017	0.0118013	0.0289906
TC32005	GDSL-like Lipase	2.34101	3.71742	3.02922	0.0479817	0.049212
TC32277	Aspartyl protease family	2.84334	3.16473	3.00403	0.0157687	0.0321095
TC22121	Inositol trisphosphate phosphatase 11	3.59231	2.36583	2.97907	0.0449964	0.0480113
TC10773	Ultraviolet-B receptor UVR8-like	2.9326	3.01104	2.97182	0.00586148	0.0289906
TC26054	NAC domain containing protein 73	2.32337	3.61014	2.96675	0.04702	0.0488519
TC11734	Alternative oxidase 1D	3.4339	2.46396	2.94893	0.0303882	0.0437169
TC13445	Serine-type endopeptidase inhibitors	3.25808	2.61723	2.93766	0.0119858	0.0289906
TC24983	Transmembrane protein, G1p	2.72545	3.13204	2.92875	0.00677627	0.0289906
TC16070	Heat shock protein, HSP90	2.70315	3.08113	2.89214	0.01391	0.0292922
TC20172	Zinc finger CCCH domain-containing	2.29341	3.48311	2.88826	0.0427658	0.0468666
TC18397	Cationic peroxidase 2-like	-3.1015	-2.82885	-2.96517	0.00298919	0.0289906
TC05190	Rubisco activase	-3.33145	-2.61568	-2.97356	0.0166866	0.0321095
TC06423	Disease resistance protein	-2.57092	-3.39906	-2.98499	0.039706	0.0447392
TC09198	Late embryogenesis abundant family	-2.59012	-3.45844	-3.02428	0.0341298	0.0437169
TC06685	Cytosolic O-acetylserine(thiol)lyase	-2.7995	-3.26614	-3.03282	0.005873	0.0289906
TC20675	Constans, Constans-like, TOC1 domain proteins	-3.45386	-2.62706	-3.04046	0.02745	0.0437169
TC29069	Glutaredoxin family, GRX480	-3.31097	-2.86279	-3.08688	0.0345695	0.0437169
TC19273	CytochromeP450, CYP81D	-3.43481	-2.79553	-3.11517	0.0134663	0.0292922
TC05894	RmlC-like cupins	-2.43403	-3.86889	-3.15146	0.0485969	0.049212
TC05114	NADH:cytochrome b5 reductase	-3.47086	-2.84874	-3.1598	0.0139138	0.0292922
TC12144	LRR kinase	-2.43218	-3.88891	-3.16055	0.0492378	0.0492378
TC25200	Plant homeodomain finger family	-3.75589	-2.64236	-3.19912	0.0296658	0.0437169
TC15027	Auxin-responsive family	-2.99253	-3.42166	-3.2071	0.0280526	0.0437169
TC32320	CytochromeP450, CYP76AD1	-2.89423	-3.522	-3.20811	0.00960625	0.0289906
TC34724	Ovate family protein 8	-3.31262	-3.10928	-3.21095	0.00951123	0.0289906
TC08462	Leucine-rich repeat extensin-like 6	-3.54094	-2.90339	-3.22217	0.0333525	0.0437169
TC25739	PAP-specific phosphatase HAL2-like	-3.54523	-2.90497	-3.2251	0.0108297	0.0289906
TC24952	Leucine-rich repeat tyrosine-kinase PXC3	-3.55795	-3.0065	-3.28223	0.0131809	0.0292922
TC29333	BHLH92	-3.2007	-3.4019	-3.3013	0.0353325	0.0437169
TC08518	Cysteine-rich receptor-like kinase 10	-2.72715	-3.95509	-3.34112	0.0380584	0.0447392
TC01315	LRR kinase FLS2	-3.6219	-3.09084	-3.35637	0.0328676	0.0437169
TC14332	Concanavalin A-like lectin kinase	-2.87257	-3.89278	-3.38267	0.0379377	0.0447392
TC32269	BHLH 19	-3.08669	-3.71362	-3.40015	0.0121922	0.0289906
TC14146	Receptor like protein 7	-3.24515	-3.73903	-3.49209	0.00840588	0.0289906
TC27902	Isoflavone reductase	-3.64883	-3.42118	-3.535	0.0226231	0.0385073
TC31215	L-ascorbate oxidase	-3.33311	-3.80673	-3.56992	0.0450106	0.0480113
TC10288	Peroxidase 5 like	-3.9567	-3.28144	-3.61907	0.0163436	0.0321095
TC12349	Horseradish peroxidase-like	-3.64902	-3.77649	-3.71276	0.012321	0.0289906
TC10682	Cupredoxin-like	-3.65067	-3.96907	-3.80987	0.0386131	0.0447392
TC09401	2OG-Fe(II) oxygenase	-3.76622	-4.02058	-3.8934	0.0105242	0.0289906
TC15825	Ribophorin I	-4.30941	-3.64382	-3.97662	0.0213162	0.0371134
TC12048	Chalcone synthase	-3.86608	-4.32265	-4.09437	0.00761709	0.0289906
TC18683	Peroxidase P7 like	-4.44308	-3.81987	-4.13147	0.0326634	0.0437169
TC16782	Lignin biosynthetic peroxidase	-4.13291	-4.22432	-4.17861	0.000129908	0.0103926
TC11121	bHLH 041	-3.827	-4.83013	-4.32856	0.0322209	0.0437169
TC25500	LRR receptor-like STPK GSO1	-4.69088	-4.03886	-4.36487	0.00718504	0.0289906
TC32847	Receptor protein kinase ZmPK1 like	-5.41642	-3.90818	-4.6623	0.0281406	0.0437169
TC13030	Receptor like protein 21	-4.61074	-5.11574	-4.86324	0.0329693	0.0437169
TC09795	Cell wall-associated kinase like 16	-4.72106	-5.30557	-5.01331	0.0188806	0.0351267
TC16740	4-coumarate:CoA ligase	-4.88259	-6.01291	-5.44775	0.0121579	0.0289906

## Sheet: LD-pathogen
Supplementary file S1. List of top 40 up-regulated and down-regulated genes in SD or LD stress
		Fold change over control
Gene ID	Gene Name	Rep 1	Rep 2	Average	p-Value	FDR
TC33834	Reticuline oxidase-like protein	10.3365	7.473	8.90474	0.0253086	0.0478943
TC22250	Laccase-7-like	7.44655	5.01374	6.23015	0.0374785	0.0478943
TC24073	ABC transporter B family member 11-like	5.55031	3.85559	4.70295	0.0330683	0.0478943
TC28275	HXXXD-type acyl-transferase	5.30764	3.93103	4.61933	0.0298307	0.0478943
TC06168	Steroid 5-beta-reductase	4.85687	3.80759	4.33223	0.0349485	0.0478943
TC19349	Ethylene-responsive factor ERF017-like	4.086	4.15078	4.11839	0.0408962	0.0478943
TC16859	Zinc finger protein ZAT11-like	4.02347	3.79651	3.90999	0.0426516	0.0478943
TC28547	Serine carboxypeptidase-like 40	3.95107	3.52436	3.73772	0.0067896	0.0362112
TC08695	Beta glucosidase 13	4.31843	3.11919	3.71881	0.0259299	0.0478943
TC16678	Putative nuclease HARBI1	2.92416	4.4535	3.68883	0.0454602	0.0478943
TC00318	Hydroxylupanine O-tigloyltransferase-like	2.98053	4.18144	3.58098	0.0305888	0.0478943
TC18853	Dirigent protein 22-like	3.24636	3.73486	3.49061	0.009087	0.0398568
TC26375	UDP-glucosyl transferase 73C2	3.45921	3.48935	3.47428	0.000991104	0.02348
TC34554	Defensin-like protein	3.48163	3.23516	3.3584	0.0254108	0.0478943
TC16152	K efflux antiporter	3.34466	3.37006	3.35736	0.00480137	0.0331085
TC25054	ABC-2 type transporter	3.12376	3.29756	3.21066	0.000888458	0.02348
TC29413	Beta-fructofuranosidase	3.80556	2.59014	3.19785	0.0355529	0.0478943
TC03939	U-box domain-containing protein 19-like	2.48082	3.77823	3.12952	0.0403916	0.0478943
TC04863	Transcription factor HBP-1b(c38)-like	2.99283	3.14993	3.07138	0.00449827	0.0331085
TC33788	Ethylene-responsive factor ERF1B-like	2.96162	3.15346	3.05754	0.0014675	0.02348
TC26655	Invertase 4	3.73098	2.36747	3.04922	0.0474456	0.0486778
TC23429	Zinc finger AN1 domain protein 12	3.56217	2.4768	3.01949	0.0311782	0.0478943
TC22944	Fructose-bisphosphate aldolase	2.48364	3.42202	2.95283	0.0454996	0.0478943
TC24763	VQ motif-containing	3.31038	2.40935	2.85987	0.0397677	0.0478943
TC13917	Calmodulin-like protein 11	2.71871	2.97401	2.84636	0.0357616	0.0478943
TC01147	E3 ubiquitin-protein ligase LIN-1	2.86477	2.73775	2.80126	0.00580518	0.0339011
TC17448	Dof-type zinc finger	2.83438	2.68482	2.7596	0.00213826	0.0244373
TC17597	Flowering time control protein FPA	3.1808	2.28958	2.73519	0.0255484	0.0478943
TC11203	Ornithine transporter	3.0499	2.31502	2.68246	0.0411502	0.0478943
TC11727	MYB108	3.14533	2.14764	2.64649	0.0430618	0.0478943
TC18013	B-box zinc finger protein 25-like	2.70591	2.45995	2.58293	0.0100493	0.0398568
TC06805	Serine carboxypeptidase II-3-like	3.02904	2.117	2.57302	0.0332346	0.0478943
TC34285	EXORDIUM-like	2.80298	2.32479	2.56389	0.0206765	0.0478943
TC26965	Laccase-17-like	2.38327	2.63081	2.50704	0.00877725	0.0398568
TC03734	Sucrose galactosyltransferase 2	3.074	1.93975	2.50688	0.049963	0.049963
TC25769	Basic leucine zipper 43-like	2.59903	2.39979	2.49941	0.0441057	0.0478943
TC07101	E3 ubiquitin-protein ligase ATL23-like	2.70709	2.20885	2.45797	0.0122605	0.0398568
TC18059	Zinc finger protein ZAT10	2.71783	2.11446	2.41615	0.0366569	0.0478943
TC09929	Calcium-binding protein PBP1-like	2.46468	2.36082	2.41275	0.00428715	0.0331085
TC05520	Pleiotropic drug resistance protein 2-like	2.24475	2.55236	2.39856	0.0474609	0.0486778
TC04901	Cytochrome P450 4s3	-1.07506	-1.24941	-1.16224	0.0494977	0.049963
TC34283	Xyloglucan endotransglucosylase/hydrolase 9-like	-1.27606	-1.22632	-1.25119	0.041654	0.0478943
TC04968	Calcium-dependent kinase like	-1.80605	-1.46574	-1.6359	0.0136999	0.0398568
TC06111	Geraniol 8-hydroxylase	-1.77544	-1.70527	-1.74035	0.00118744	0.02348
TC16635	G-type lectin S-receptor-like kinase	-1.56827	-2.34911	-1.95869	0.0451258	0.0478943
TC12144	LRR kinase like	-2.07713	-2.60968	-2.3434	0.0126992	0.0398568
TC03743	Hexose transporter	-2.15766	-2.56017	-2.35891	0.00956217	0.0398568
TC06143	ARM repeat superfamily	-2.53362	-2.20217	-2.3679	0.0120904	0.0398568
TC07775	Auxin signaling F-box 2	-2.49362	-2.29556	-2.39459	0.0151116	0.0402976
TC31394	Cyclin A3	-2.54798	-2.33139	-2.43969	0.0149939	0.0402976
TC03539	Tyrosine phosphatase-like	-2.13043	-2.79589	-2.46316	0.0263945	0.0478943
TC25275	GDSL esterase/lipase EXL3-like	-2.63787	-2.43528	-2.53658	0.013639	0.0398568
TC10803	3-ketoacyl-CoA synthase 1	-3.0623	-2.02069	-2.54149	0.0434561	0.0478943
TC05422	F-box protein	-2.90224	-2.19404	-2.54814	0.0383663	0.0478943
TC22139	Deoxycytidylate deaminase family	-2.95201	-2.16039	-2.5562	0.02348	0.0478943
TC26963	LRR kinase family	-2.49609	-2.65919	-2.57764	0.0122928	0.0398568
TC23426	Choline transporter family	-2.42002	-2.77318	-2.5966	0.00862959	0.0398568
TC26214	Pentatricopeptide repeat protein	-2.34202	-3.19438	-2.7682	0.0228928	0.0478943
TC00991	Receptor like protein 6	-2.80694	-2.73334	-2.77014	0.0166674	0.0430126
TC08719	Transcription factor DIVARICATA-like	-2.9109	-2.73108	-2.82099	0.00115336	0.02348
TC00633	TIR-NBS-LRR class	-2.76789	-2.90108	-2.83449	0.0214667	0.0478943
TC10288	Peroxidase 5 like	-2.95037	-2.7481	-2.84924	0.0139499	0.0398568
TC31516	Inactive receptor kinase	-3.02906	-2.82937	-2.92921	0.0301005	0.0478943
TC03474	Ankyrin repeat family protein	-2.89168	-2.99533	-2.94351	0.0034685	0.0331085
TC11145	Trichome birefringence-like 40	-2.9737	-2.93873	-2.95621	0.0112898	0.0398568
TC14332	Concanavalin A-like lectin kinase	-3.22403	-2.69399	-2.95901	0.0294954	0.0478943
TC25586	pectinesterase/pectinesterase inhibitor PPE8B-like	-3.55404	-2.36802	-2.96103	0.0382252	0.0478943
TC06298	Neomenthol dehydrogenase	-2.67749	-3.60472	-3.14111	0.0270352	0.0478943
TC13742	Uclacyanin	-3.30785	-3.11137	-3.20961	0.0212385	0.0478943
TC14146	Receptor like protein 7	-3.39266	-3.18084	-3.28675	0.00496628	0.0331085
TC24952	LRR-receptor kinase family	-3.80324	-2.77701	-3.29012	0.0293376	0.0478943
TC22254	Receptor like protein 43	-3.15305	-3.71851	-3.43578	0.03055	0.0478943
TC18683	Peroxidase P7-like	-3.53419	-3.33825	-3.43622	0.039727	0.0478943
TC25500	Leucine-rich repeat family	-3.71524	-3.30686	-3.51105	0.0059327	0.0339011
TC12493	Receptor like protein 47	-3.2472	-3.80457	-3.52589	0.0315911	0.0478943
TC06852	NDR1/HIN1-like 10	-3.00619	-4.45001	-3.7281	0.0439065	0.0478943
TC07296	GDSL-motif lipase	-3.90487	-3.59531	-3.75009	0.00190828	0.0244373
TC09401	1-aminocyclopropane-1-carboxylate oxidase 5	-4.51968	-3.5037	-4.01169	0.0241936	0.0478943
TC28651	bHLH 19 like	-5.27909	-3.49589	-4.38749	0.0430288	0.0478943
TC13030	Receptor like protein 21	-5.22735	-5.42142	-5.32439	0.0259641	0.0478943

## Sheet: LD-drought
Supplementary file S1. List of top 40 up-regulated and down-regulated genes in SD or LD stress
		Fold change over control
Gene ID	Gene Name	Rep 1	Rep 2	Average	p-Value	FDR
TC28232	heavy metal-associated isoprenylated 26	9.27676	9.06577	9.17126	0.000218762	0.017501
TC06360	Insulinase	8.72348	8.3293	8.52639	0.000615047	0.0191261
TC21409	eIF-3 p25 family	7.26173	6.83432	7.04802	0.00114526	0.0211094
TC31807	GDSL esterase/lipase CPRD49-like	6.30762	7.70201	7.00481	0.00976993	0.021447
TC02859	Monosaccharide-H+-symporter	5.44278	6.49503	5.9689	0.0103367	0.0217615
TC05773	Leafy cotyledon 2	5.97706	5.89932	5.93819	0.00256788	0.0211094
TC14139	Glutamine amidotransferase-like C13C5.04	5.14814	6.36712	5.75763	0.0442927	0.0478582
TC04044	Ser/thr protein kinases	5.6293	5.13447	5.38188	0.00238228	0.0211094
TC01497	Phragmoplast orienting kinesin 2	5.59324	4.72737	5.1603	0.00704812	0.0211094
TC11866	Aspartate-glutamate racemase	5.56939	4.50457	5.03698	0.0146873	0.0281661
TC00706	Kinesin-like protein KIFC3	5.30173	4.6759	4.98882	0.00490061	0.0211094
TC33810	Cysteine-rich receptor-like kinase	4.75365	4.90077	4.82721	0.00582475	0.0211094
TC17514	AWPM-19-like family protein	4.43098	5.2098	4.82039	0.00692723	0.0211094
TC01536	Cationic amino acid transporter 9	4.69999	4.37936	4.53968	0.00712443	0.0211094
TC16676	Low-temperature-induced 65 kDa like	4.82982	4.24001	4.53492	0.0362038	0.0432284
TC00707	Kinesin-4	4.89132	4.16373	4.52753	0.00700627	0.0211094
TC03598	Sugar transporter SWEET17	3.96809	4.54159	4.25484	0.0207789	0.0313643
TC13776	Copper transport protein CCH	3.51674	4.72112	4.11893	0.0244134	0.0355105
TC18499	Homeodomain glabrous 2	4.41129	3.81843	4.11486	0.0153487	0.0281661
TC18110	HAD superfamily protein	4.81597	3.40515	4.11056	0.0335269	0.0406386
TC01098	DNA ligase 4	3.7795	4.13799	3.95875	0.00321288	0.0211094
TC13256	Cofactor of APC complex-like	3.85319	4.02592	3.93955	0.0262353	0.037479
TC14682	Cytochrome P450, CYP712A	3.6285	4.17003	3.89927	0.00765087	0.021447
TC22661	RNA helicase DHX16 like	4.12811	3.58086	3.85449	0.00546609	0.0211094
TC00318	Hydroxylupanine O-tigloyltransferase-like	3.75617	3.74736	3.75176	0.0067082	0.0211094
TC11163	Ribosomal protein L35	4.35023	3.10509	3.72766	0.0283061	0.0387089
TC12216	Sugar phosphate translocator like	3.80212	3.44867	3.62539	0.00506647	0.0211094
TC12926	Dirigent-like protein	3.06566	4.12427	3.59496	0.0215264	0.0318909
TC19566	Cyclin-dependent kinase 2C	3.594	3.51856	3.55628	0.00980069	0.021447
TC12200	Galacturonosyltransferase 12 like	3.65051	3.42319	3.53685	0.00535415	0.0211094
TC10933	Sugar transporter SWEET3	3.91618	2.94781	3.43199	0.0309279	0.039907
TC34634	Zinc finger protein 7-like	2.82137	4.00716	3.41427	0.0444699	0.0478582
TC11203	Mitochondrial ornithine transporter	3.13255	3.64056	3.38656	0.00850343	0.021447
TC14483	E3 ubiquitin-protein ligase XERICO like	3.44983	3.18387	3.31685	0.00645218	0.0211094
TC20571	Growth regulating factor 5 like	2.56354	4.06804	3.31579	0.0479703	0.0479703
TC03708	Auxin response factor 19	2.87774	3.72071	3.29922	0.0303218	0.0397664
TC00750	Delta1-pyrroline-5-carboxylate synthetase	3.4705	3.11259	3.29154	0.0405732	0.0450814
TC00392	Paladin-like	3.19722	3.35588	3.27655	0.0452278	0.0478582
TC02819	O-Glycosyl hydrolases family 17	3.23137	3.28362	3.2575	0.00475605	0.0211094
TC13631	Late embryo-abundant 5	3.67474	2.77858	3.22666	0.0195292	0.0313643
TC34285	Glutarate reductase, GLR3.4	-3.73402	-2.67563	-3.20482	0.0326561	0.0401921
TC09357	U-box domain-containing protein 21	-3.8988	-2.56721	-3.23301	0.047368	0.0479676
TC12132	Cys-rich secretory protein/Antigen5/PR1	-3.44918	-3.02014	-3.23466	0.00892023	0.021447
TC07159	UDP-glucosyl transferase 74F1	-2.78624	-3.70818	-3.24721	0.0195765	0.0313643
TC33764	Chalcone synthase	-2.63507	-3.87148	-3.25327	0.0388353	0.0443832
TC09416	WRKY4	-3.73401	-2.92675	-3.33038	0.0196162	0.0313643
TC06893	Homeobox protein 22	-3.2882	-3.4673	-3.37775	0.0165095	0.0287122
TC19019	Dehydration stress-responsive, RD21	-3.58786	-3.2092	-3.39853	0.0325413	0.0401921
TC22438	TIR-NBS-LRR class	-3.63537	-3.20919	-3.42228	0.00653066	0.0211094
TC09893	Receptor like protein 48	-3.73454	-3.15296	-3.44375	0.00984452	0.021447
TC16562	4-coumarate:CoA ligase, 4CL	-3.66939	-3.28475	-3.47707	0.00389795	0.0211094
TC00352	Transmembrane protein 53-like	-3.93825	-3.04384	-3.49104	0.0176195	0.0299906
TC00991	Receptor like protein 6	-3.75199	-3.39759	-3.57479	0.00645195	0.0211094
TC09918	Root primordium defective 1	-3.86718	-3.43154	-3.64936	0.00453194	0.0211094
TC00444	Perforin domain-protein	-3.75267	-3.54893	-3.6508	0.00958557	0.021447
TC12804	Ethylene-responsive factor 107-like	-3.82082	-3.53046	-3.67564	0.00168061	0.0211094
TC11996	Serine carboxypeptidase-like 50	-3.85556	-3.51584	-3.6857	0.0285478	0.0387089
TC03190	Ubiquitin conjugating enzyme	-3.92364	-3.55397	-3.73881	0.0466617	0.0478582
TC10069	GRAS transcription factor	-4.41204	-3.07763	-3.74484	0.0382204	0.0443135
TC34039	G-binding protein 1-like	-3.92938	-3.63834	-3.78386	0.0465513	0.0478582
TC04933	Lipohorin receptor 2	-4.02097	-3.62276	-3.82186	0.00481836	0.0211094
TC13694	Ethylene-responsive factor 1B	-4.04226	-3.61566	-3.82896	0.0125578	0.0257596
TC28643	Radiation sensitive like 1	-4.36454	-3.31341	-3.83897	0.0202449	0.0313643
TC06145	Senescence-related gene 1	-4.39013	-3.49214	-3.94113	0.0151763	0.0281661
TC17412	Auxin-induced protein X15-like	-4.48511	-3.56035	-4.02273	0.0162634	0.0287122
TC28551	CRINKLY4 related 3	-4.66906	-3.4815	-4.07528	0.0206068	0.0313643
TC30524	CRINKLY4 related 4	-4.95054	-3.30567	-4.1281	0.0375524	0.0441793
TC15136	Glutathione transferase	-4.41063	-3.86919	-4.13991	0.00916332	0.021447
TC14628	Trichome birefringence-like	-4.36814	-3.96903	-4.16858	0.00285846	0.0211094
TC13875	Auxin-induced protein X10A-like	-4.83544	-3.62955	-4.2325	0.0282209	0.0387089
TC09400	Serine carboxypeptidase-like 34	-5.00304	-3.48559	-4.24432	0.0319197	0.0401921
TC09929	Calcium-binding protein PBP1-like	-5.07661	-3.56502	-4.32082	0.0403207	0.0450814
TC01899	K(+) efflux antiporter 3	-3.61357	-5.08931	-4.35144	0.0290319	0.0387092
TC07844	Arogenate dehydratase	-4.0723	-4.66897	-4.37063	0.00901993	0.021447
TC17640	F-box domain protein	-4.73931	-4.37108	-4.5552	0.00222468	0.0211094
TC18249	Myb4-like	-5.13731	-4.1844	-4.66085	0.0154913	0.0281661
TC07547	LRR kinase	-5.86252	-4.76483	-5.31368	0.0134712	0.0269425
TC23308	Major latex protein like 423	-6.47409	-4.52364	-5.49887	0.0458105	0.0478582
TC28047	40S ribosomal protein S16	-6.59085	-6.57881	-6.58483	0.00991922	0.021447
TC12531	Heat shock protein 70	-6.79886	-7.00036	-6.89961	0.00071723	0.0191261

## Sheet: LD-combined
Supplementary file S1. List of top 40 up-regulated and down-regulated genes in SD or LD stress
		Fold change over control
Gene ID	Gene Name	Rep 1	Rep 2	Average	p-Value	FDR
TC28232	Heavy metal-associated isoprenylated plant protein 26	7.5724	6.28832	6.93036	0.0110022	0.0391696
TC16676	Low-temperature-induced 65 kDa protein-like	7.02096	5.91275	6.46686	0.030468	0.0426839
TC03180	Cellulose synthase A7	6.27923	5.71184	5.99554	0.00239674	0.0282316
TC10451	RNA-directed DNA polymerase	5.87786	5.9111	5.89448	0.0308459	0.0426839
TC20761	Histidine phosphotransfer 4	5.75649	5.32243	5.53946	0.00247026	0.0282316
TC07317	Sugar transporter SWEET4	6.08682	4.8877	5.48726	0.0135007	0.0394103
TC13631	Late-embryogenesis abundant 5	5.66534	5.1539	5.40962	0.0115587	0.0391696
TC29797	ABC-2 type transporter	5.15992	5.633	5.39646	0.0199954	0.0398194
TC14483	E3 ubiquitin-protein ligase XERICO like	5.02594	5.68854	5.35724	0.033394	0.0427452
TC01250	CBL-interacting protein kinase 9	5.38075	5.09354	5.23715	0.0428204	0.0439234
TC32736	COBRA family	5.33183	4.80586	5.06884	0.0104015	0.0391696
TC01716	Respiratory burst oxidase homolog B	4.16772	5.32689	4.7473	0.0162577	0.0394127
TC19699	Kinesin-4	5.2122	4.26073	4.73646	0.0124959	0.0391696
TC18296	FASCICLIN-like arabinogalactan 12	5.23204	4.19804	4.71504	0.0267546	0.041161
TC05934	Protein phosphatase 2C 37	4.45095	4.36784	4.4094	0.0232281	0.041161
TC08757	Sodium transporter, HKT1	4.93552	3.74818	4.34185	0.0341962	0.0427452
TC15371	Cinnamoyl-CoA reductase 1	4.43951	4.20669	4.3231	0.0127301	0.0391696
TC11866	Aspartate-glutamate racemase	3.63646	4.69088	4.16367	0.0256673	0.041161
TC05533	Myo-inositol-1-phosphate synthase	4.10082	4.20765	4.15423	0.000922011	0.0245996
TC30873	anthocyanidin O-glucosyltransferase, UGT79B25	4.70305	3.5534	4.12822	0.0411021	0.0432653
TC32277	Aspartyl protease	3.61022	4.48499	4.04761	0.0184717	0.0398194
TC07381	Trehalose-phosphate phosphatase J like	3.49506	4.47705	3.98605	0.015146	0.0394103
TC06061	Cytochrome p450 74	3.32639	4.20721	3.7668	0.0203236	0.0398194
TC10933	Sugar transporter SWEET3	3.2633	4.15343	3.70836	0.0151155	0.0394103
TC11592	Squamosa-promoter binding	3.44746	3.95888	3.70317	0.00488145	0.032543
TC23370	Early nodulin-like 2	3.44996	3.94495	3.69745	0.0098296	0.0391696
TC02511	Caffeic acid O-methyltransferase	3.8073	3.54998	3.67864	0.00179671	0.0282316
TC15504	IQ-domain 1	3.81153	3.50658	3.65906	0.0192963	0.0398194
TC07295	GDSL-like Lipase	3.83966	3.1003	3.46998	0.0358951	0.0429662
TC33182	Cellulose synthase 5	4.10039	2.83549	3.46794	0.039969	0.0429662
TC12786	Dehydrin LEA	3.94879	2.81133	3.38006	0.0401253	0.0429662
TC07209	Cationic amino acid transporter	3.29205	3.26516	3.27861	0.000118574	0.00948592
TC05543	Myo-inositol-1-phosphate synthase	3.33836	3.15047	3.24442	0.000922486	0.0245996
TC21228	LRR kinase	2.96421	3.51461	3.23941	0.00796262	0.0391696
TC03734	Seed imbibition 2	2.74354	3.66589	3.20472	0.0216915	0.041161
TC32562	Inactive kinase SELMODRAFT_444075-like	2.7805	3.52833	3.15441	0.0152715	0.0394103
TC19800	Starch branching enzyme 2.1	2.6408	3.38877	3.01479	0.0204074	0.0398194
TC17073	Nuclear factor Y B3	3.03912	2.95108	2.9951	0.0146111	0.0394103
TC26965	Laccase 17 like	2.64189	3.28351	2.9627	0.0159583	0.0394127
TC11330	bHLH94	2.65383	3.11636	2.88509	0.00887523	0.0391696
TC09198	Late embryogenesis abundant family	-3.61658	-5.01283	-4.3147	0.0321064	0.0426839
TC11145	Trichome birefringence-like	-3.84653	-4.81833	-4.33243	0.0174422	0.0398194
TC15022	Patatin-like protein 2	-3.84438	-4.8662	-4.35529	0.0266234	0.041161
TC15172	Isoflavone-7-O-methyltransferase 9	-4.50838	-4.21093	-4.35965	0.00592124	0.0364384
TC10988	Calcium-dependent protein kinase 26-like	-4.6378	-4.08596	-4.36188	0.00872784	0.0391696
TC25657	E3 ubiquitin-protein ligase PUB24-like	-4.19659	-4.60421	-4.4004	0.00413994	0.032543
TC04568	Sodium proton exchanger	-4.18111	-4.77455	-4.47783	0.0473567	0.0479562
TC25128	Cytochrome P450, CYP81F	-3.91471	-5.06893	-4.49182	0.0228643	0.041161
TC06737	BONZAI1-binding protein	-4.26681	-4.8355	-4.55115	0.00429503	0.032543
TC18397	Peroxidase 2 like	-4.10892	-5.00929	-4.5591	0.00997498	0.0391696
TC03904	Beta glucosidase 17	-4.02806	-5.1307	-4.57938	0.0311553	0.0426839
TC13584	Neomenthol dehydrogenase	-4.26131	-4.93081	-4.59606	0.0179902	0.0398194
TC12158	Vesicle-associated membrane protein	-4.03538	-5.16572	-4.60055	0.036678	0.0429662
TC13089	Fatty acid amide hydrolase	-4.86626	-4.42014	-4.6432	0.0322695	0.0426839
TC11738	Basic chitinase	-3.88628	-5.43197	-4.65912	0.0428253	0.0439234
TC18683	Peroxidase P7	-4.98281	-4.37417	-4.67849	0.0247436	0.041161
TC04262	Beta glucosidase 15	-4.1451	-5.30385	-4.72448	0.0247292	0.041161
TC11378	NAD(P)-oxidoreductase family	-4.78392	-4.75374	-4.76883	0.00154857	0.0282316
TC05366	Radiation sensitive 23	-5.04793	-4.4933	-4.77062	0.0391644	0.0429662
TC09795	Wall-associated receptor kinase-like 16	-5.01676	-4.63862	-4.82769	0.0183058	0.0398194
TC23841	RING-H2 finger protein ATL20-like	-4.99333	-4.66402	-4.82868	0.0396763	0.0429662
TC24667	Sulfate transporter3	-5.68923	-3.98327	-4.83625	0.0325465	0.0426839
TC10682	Cupredoxin-like	-4.46535	-5.22102	-4.84318	0.0298731	0.0426839
TC13030	Receptor like protein 21	-4.53329	-5.38797	-4.96063	0.0361029	0.0429662
TC13175	Chitinase A (class III)	-4.19953	-5.722	-4.96076	0.0366871	0.0429662
TC20801	Short-chain dehydrogenase 2a like	-5.86055	-4.1601	-5.01032	0.0311543	0.0426839
TC06660	A Zrt- and Irt- (ZIP) family	-4.91184	-5.1777	-5.04477	0.0045151	0.032543
TC16740	4-coumarate:CoA ligase	-4.66575	-5.67244	-5.16909	0.011095	0.0391696
TC12143	Protein phosphatase 2C 33	-4.13358	-6.23423	-5.1839	0.0488883	0.0488883
TC14186	Calcium-dependent protein kinase 2-like	-4.45767	-6.31931	-5.38849	0.0395831	0.0429662
TC14751	Xyloglucan endotransglycosylase 6	-5.00033	-5.93439	-5.46736	0.0257764	0.041161
TC17618	Monocysteinic thioredoxin	-4.38039	-6.57466	-5.47752	0.0387896	0.0429662
TC18723	Pyrabactin resistance protein	-5.8343	-5.27666	-5.55548	0.023679	0.041161
TC30362	Cytochrome P450, CYP78A8	-5.88978	-5.26942	-5.5796	0.00449764	0.032543
TC07885	Inositol transporter	-4.73026	-6.55273	-5.64149	0.0402808	0.0429662
TC09696	Germin-like protein 1-17	-5.8195	-5.66575	-5.74262	0.0125599	0.0391696
TC03267	Alpha/beta-Hydrolase	-5.72572	-6.50299	-6.11435	0.0281281	0.0424575
TC34547	Germin-like protein 2-1	-6.38825	-5.84548	-6.11686	0.0259314	0.041161
TC17097	GDSL esterase/lipase CPRD49-like	-7.81928	-5.54584	-6.68256	0.0337344	0.0427452
TC07044	Chalcone isomerase	-6.63111	-7.12956	-6.88034	0.00999977	0.0391696
