# Supplementary material for: Concurrent Drought Stress and Vascular Pathogen Infection Induce Common and Distinct Transcriptomic Responses in Chickpea
Source: Front Plant Sci. 2017 Mar 14;8:333. doi: 10.3389/fpls.2017.00333 (PMC5361651; doi:10.3389/fpls.2017.00333)
Supplement: Supplementary file 6 [file Data_Sheet_2.XLSX]

## Sheet: Sheet1
Supplementary file S2. List of differentially expressed genes involved in xylem differentiation and modification with Log2 fold change
Gene IDs	Gene name	complete gene name	SD-combined	SD-drought	SD-pathogen	LD-combined	LD-drought	LD-pathogen
	Genes in vascular tissue patterning/establishment/proliferation
TC05033	ATHB8	ATHB8
TC18843	PIN1	PIN1
TC10913	KAN 3	KANADI 3
TC20670	KAN 4	KANADI 4	-1.77273
TC08004	REV	REVOLUTA
TC01872	PHB	PHABULOSA				-2.12863	1.43612
TC01873	PHB	PHABULOSA					1.485
TC04509	PXY	Phloem Intercalated With Xylem	1.16642
TC16455	BIN2	Brassinosteroid-Insensitive 2
TC27612	BIN2	Brassinosteroid-Insensitive 2
TC01514	BIN2	Brassinosteroid-Insensitive 2
TC08497	BES1	Brassinazole-Resistant 1
TC10605	WOX4	Wuschel Related Homeobox 4
TC17980	WOX14	Wuschel Related Homeobox 14
TC18505	WOX14	Wuschel Related Homeobox 14
	Genes involved in secondary cell wall formation
	Master regulator controlling SCW formation (tier 3)
TC17738	VND6/7	Vascular-Related NAC-Domain 6/7
TC18359	VNI2	VND-Interacting 2
TC18791	NST1	NAC Secondary Wall Thickening Promoting Factor1		-1.31511
	Tier 2 transcription factors
TC02897	MYB83	MYB83
TC02897	MYB46	MYB46
TC20127	MYB46	MYB46
	Repressors in SCW formation
TC18250	KNAT7	Homeobox protein knotted-1-like 7
TC18115	MYB4/7/32	MYB4/7/32
TC05896	MYB7/4/32	MYB7/4/32
TC14718	MYB32/4/7	MYB32/4/7
TC20481	MYB32/4/7	MYB32/4/7
	Gene regulators in hemicellulose synthesis (tier 3)
TC18250	KNAT7	Homeobox protein knotted-1-like 7
TC02278	MYB52	MYB52
TC00120	MYB54	MYB54						1.48341
TC07685	MYB42/43	MYB42/43
TC14718	MYB43/42	MYB43/42
TC02897	MYB42/43	MYB42/43
TC18115	MYB43/42	MYB43/42
	Gene regulators in cellulose synthesis (tier 3)
TC26054	SND2	Secondary Wall-Associated NACDomain 2	2.96675
TC02288	SND3	Secondary Wall-Associated NACDomain 3
TC22431	MYB69	MYB69
TC13639	MYB103	MYB103
	Gene regulators in lignin synthesis (tier 3)
TC18249	MYB58	MYB58		-3.35396	1.07025	-3.34084	-4.66085
TC18249	MYB63	MYB63		-3.35396	1.07025	-3.34084	-4.66085
TC07685	MYB85	MYB85
	Genes involved in lignin biosynthesis
TC16562	4CL 2	4-coumarate:CoA ligase 2, 4CL		-2.4828			-3.47707
TC16740	4CL 1	4-coumarate:CoA ligase 1 like, 4CL	-5.44775		-3.35497	-5.16909
TC02511	CAOMT	Caffeic acid o-methyltransferase	1.81861			3.67864
TC05545	CHS	Chalcone synthase				-2.48874
TC12048	CHS 1B	Chalcone synthase 1B	-4.09437			-3.8849		-1.87846
TC17867	CH-F isomerase 3	Chalcone-flavanone isomerase 3	-1.41092			-1.17016
TC18021	CH-F isomerase 2	Chalcone--flavonone isomerase 2					-1.25917
TC07044	CH-F isomerase 1B-2-like	Chalcone--flavonone isomerase 1B-2-like				-6.88034
TC20949	C4H	Cinnamate-4-hydroxylase, C4H	-1.57423		-1.76053	-1.93126	-2.13796	-1.68122
TC12785	CCOAR 1	Cinnamoyl CoA reductase 1		-1.77033
TC12816	CAD 9	Cinnamyl alcohol dehydrogenase 9			-1.33824
TC11297	CAD 9	Cinnamyl-alcohol dehydrogenase	1.1458					1.35663
TC03830	HTAT	HXXXD-type acyl-transferase	1.81928			2.33624
TC04242	HTAT	HXXXD-type acyl-transferase		-1.69082		-3.20051		2.49725
TC03886	HTAT	HXXXD-type acyl-transferase family protein				-3.79294
TC26965	Laccase 17	Laccase 17	2.2007			2.9627		2.50704
TC22250	Laccase 7	Laccase 7	5.32553					6.23015
TC02297	Laccase 4	Laccase 4						-1.13354
TC16782	Peroxidase	Lignin biosynthetic peroxidase	-4.17862			-5.4616		-2.52387
TC03348	PAL 3	Phenylalanine ammonia-lyase 3			-3.46417		-2.46547
TC00725	PAL 1	Phenylalanine ammonia-lyase 1					-2.60519
TC17749	PAL 1	Phenylalanine ammonia-lyase 1	-1.97124			-1.68978		-1.62537
TC11904	PAL 3	Phenylalanine ammonia-lyase 3					-2.50458
	Genes involved in cellulose biosynthesis
TC33182	CeSA8	Cellulose synthase A8				3.46794
TC32736	COBL 4	COBRA-Like protein 4				5.06884
TC02428	COBL2	COBRA-like protein 2		-1.18446
TC03180	CeSA7	Xylem specific Cellulose synthase A7				5.99554
	Genes involved in hemi-cellulose biosynthesis
TC06128	PGSIP 3	Glycogenin-like starch initiation 3		-1.26726		1.21621
TC10544	PARVUS/GLZ1	Putative galacturonosyltransferase-like 1		2.1483
TC25359	PME44	pectin methylesterase 44 (PME44)					2.05772
TC11279	XTH KATAMARI1-like	XTH KATAMARI1-like		1.8585
TC03850	XTR22	XTH-related, XTR22		-6.60562				2.00582
TC14751	XTR23	XTH-related, XTR23		-3.10449
TC11483	XTR4	XTH-related, XTR4					-1.8958
TC02057	XTH32	Xyloglucan Endotransglycosylase/Hydrolase, XTH32		2.89653
TC08743	XTH32	Xyloglucan Endotransglycosylase/Hydrolase, XTH32			-1.12792
TC34283	XTH 9 like	Xyloglucan Endotransglycosylase/Hydrolase, XTH 9 like	-1.64062			-5.46736		-1.25119
TC03997	XTHe 2	Xyloglucan xylosyltransferase 2		-2.56851				1.0566
TC04648	XTH 5	Xyloglucan Endotransglycosylase/Hydrolase 5		-1.91021
	Genes involved in pectin biosynthesis
TC14897	PAE 10-like	Pectin acetylesterase 10-like		4.46241
TC29368	PAE 2-like	Pectin acetylesterase 2-like			-1.15705
TC08586	PAE	Pectinacetylesterase
TC08326	PAE 8 like	Pectinacetylesterase 8 like
TC11078	PAE 3-like	Pectinesterase 3-like		-1.05039
TC09943	Pectinesterase 68	Pectinesterase 68		-2.66458
TC23862	PMI 12	Pectinesterase inhibitor 12	-1.96399		1.55265	-2.29581
TC16715	PMI 25	Pectinesterase inhibitor 25	-2.77743			-2.03589
TC03773	PMI 7	Pectinesterase inhibitor 7	1.12827
TC24827	PMI 12	Plant invertase/pectin methylesterase inhibitor 12	-1.75462		1.32279
TC25586	PMI PPE8b-like	Pectinesterase inhibitor PPE8b-like	-1.52111		-1.48604	-1.83932		-2.96103

## Sheet: SD-combined
	Supplementary file S2. List of differentially expressed genes involved in xylem differentiation and modification with Log2 fold change in SD-combined stress treatment
SS	Gene IDs	Gene name	complete gene name	Fold change value
1		Genes in vascular tissue patterning/establishment/proliferation		Rep1	Rep 2	Average	p-value	FDR
2	TC05033	ATHB8	ATHB8
3	TC18843	PIN1	PIN1
4	TC10913	KAN 3	KANADI 3
5	TC20670	KAN 4	KANADI 4	-2.02586	-1.5196	-1.77273	0.0460642	0.04702
6	TC08004	REV	REVOLUTA
7	TC01872	PHB	PHABULOSA
8	TC01873	PHB	PHABULOSA
9	TC04509	PXY	Phloem Intercalated With Xylem	1.14176	1.19109	1.16642	0.00052779	0.0052779
10	TC16455	BIN2	Brassinosteroid-Insensitive 2
11	TC27612	BIN2	Brassinosteroid-Insensitive 2
12	TC01514	BIN2	Brassinosteroid-Insensitive 2
13	TC08497	BES1	Brassinazole-Resistant 1
14	TC10605	WOX4	Wuschel Related Homeobox 4
15	TC17980	WOX14	Wuschel Related Homeobox 14
16	TC18505	WOX14	Wuschel Related Homeobox 14
17		Genes involved in secondary cell wall formation
18		Master regulator controlling SCW formation (tier 3)
19	TC17738	VND6/7	Vascular-Related NAC-Domain 6/7
20	TC18359	VNI2	VND-Interacting 2
21	TC18791	NST1	NAC Secondary Wall Thickening Promoting Factor1
22		Tier 2 transcription factors
23	TC02897	MYB83	MYB83
24	TC02897	MYB46	MYB46
25	TC20127	MYB46	MYB46
26		Repressors in SCW formation
27	TC18250	KNAT7	Homeobox protein knotted-1-like 7
28	TC18115	MYB4/7/32	MYB4/7/32
29	TC05896	MYB7/4/32	MYB7/4/32
30	TC14718	MYB32/4/7	MYB32/4/7
31	TC20481	MYB32/4/7	MYB32/4/7
32		Gene regulators in hemicellulose synthesis (tier 3)
33	TC18250	KNAT7	Homeobox protein knotted-1-like 7
34	TC02278	MYB52	MYB52
35	TC00120	MYB54	MYB54
36	TC07685	MYB42/43	MYB42/43
37	TC14718	MYB43/42	MYB43/42
38	TC02897	MYB42/43	MYB42/43
39	TC18115	MYB43/42	MYB43/42
40		Gene regulators in cellulose synthesis (tier 3)
41	TC26054	SND2	Secondary Wall-Associated NACDomain 2	2.32337	3.61014	2.96675	0.04702	0.04702
42	TC02288	SND3	Secondary Wall-Associated NACDomain 3
43	TC22431	MYB69	MYB69
44	TC13639	MYB103	MYB103
45		Gene regulators in lignin synthesis (tier 3)
46	TC18249	MYB58	MYB58
47	TC18249	MYB63	MYB63
48	TC07685	MYB85	MYB85
49		Genes involved in lignin biosynthesis
50	TC16562	4CL 2	4-coumarate:CoA ligase 2, 4CL
51	TC16740	4CL 1	4-coumarate:CoA ligase 1 like, 4CL	-4.88259	-6.01291	-5.44775	0.0121579	0.0270175
52	TC02511	CAOMT	Caffeic acid o-methyltransferase	1.87008	1.76714	1.81861	0.00315235	0.0149902
53	TC05545	CHS	Chalcone synthase
54	TC12048	CHS 1B	Chalcone synthase 1B	-3.86608	-4.32265	-4.09437	0.00761709	0.0216798
55	TC17867	CH-F isomerase 3	Chalcone-flavanone isomerase 3	-1.41313	-1.40872	-1.41092	0.00374755	0.0149902
56	TC18021	CH-F isomerase 2	Chalcone--flavonone isomerase 2
57	TC07044	CH-F isomerase 1B-2-like	Chalcone--flavonone isomerase 1B-2-like
58	TC20949	C4H	Cinnamate-4-hydroxylase, C4H	-1.29608	-1.85239	-1.57423	0.0384816	0.0430925
59	TC12785	CCOAR 1	Cinnamoyl CoA reductase 1
60	TC12816	CAD 9	Cinnamyl alcohol dehydrogenase 9
61	TC11297	CAD 9	Cinnamyl-alcohol dehydrogenase	1.227	1.0646	1.1458	0.00548859	0.0182953
62	TC03830	HTAT	HXXXD-type acyl-transferase	1.84213	1.79643	1.81928	0.0365406	0.0430925
63	TC04242	HTAT	HXXXD-type acyl-transferase
64	TC03886	HTAT	HXXXD-type acyl-transferase family protein
65	TC26965	Laccase 17	Laccase 17	1.83748	2.56392	2.2007	0.0338238	0.0430925
66	TC22250	Laccase 7	Laccase 7	5.30856	5.34251	5.32553	0.00215915	0.0143943
67	TC02297	Laccase 4	Laccase 4
68	TC16782	Peroxidase	Lignin biosynthetic peroxidase	-4.13291	-4.22432	-4.17861	0.000129908	0.00259816
69	TC03348	PAL 3	Phenylalanine ammonia-lyase 3
70	TC00725	PAL 1	Phenylalanine ammonia-lyase 1
71	TC17749	PAL 1	Phenylalanine ammonia-lyase 1	-1.68325	-2.25923	-1.97124	0.024979	0.0430925
72	TC11904	PAL 3	Phenylalanine ammonia-lyase 3
73		Genes involved in cellulose biosynthesis
74	TC33182	CeSA8	Cellulose synthase A8
75	TC32736	COBL 4	COBRA-Like protein 4
76	TC02428	COBL2	COBRA-like protein 2
77	TC03180	CeSA7	Xylem specific Cellulose synthase A7
78		Genes involved in hemi-cellulose biosynthesis
79	TC06128	PGSIP 3	Glycogenin-like starch initiation 3
80	TC10544	PARVUS/GLZ1	Putative galacturonosyltransferase-like 1
81	TC25359	PME44	pectin methylesterase 44 (PME44)
82	TC11279	XTH KATAMARI1-like	XTH KATAMARI1-like
83	TC03850	XTR22	XTH-related, XTR22
84	TC14751	XTR23	XTH-related, XTR23
85	TC11483	XTR4	XTH-related, XTR4
86	TC02057	XTH32	Xyloglucan Endotransglycosylase/Hydrolase, XTH32
87	TC08743	XTH32	Xyloglucan Endotransglycosylase/Hydrolase, XTH32
88	TC34283	XTH 9 like	Xyloglucan Endotransglycosylase/Hydrolase, XTH 9 like	-1.84529	-1.43595	-1.64062	0.0387832	0.0430925
89	TC03997	XTHe 2	Xyloglucan xylosyltransferase 2
90	TC04648	XTH 5	Xyloglucan Endotransglycosylase/Hydrolase 5
91		Genes involved in pectin biosynthesis
92	TC14897	PAE 10-like	Pectin acetylesterase 10-like
93	TC29368	PAE 2-like	Pectin acetylesterase 2-like
94	TC08586	PAE	Pectinacetylesterase
95	TC08326	PAE 8 like	Pectinacetylesterase 8 like
96	TC11078	PAE 3-like	Pectinesterase 3-like
97	TC09943	Pectinesterase 68	Pectinesterase 68
98	TC23862	PMI 12	Pectinesterase inhibitor 12	-2.07487	-1.85311	-1.96399	0.02649	0.0430925
99	TC16715	PMI 25	Pectinesterase inhibitor 25	-3.09641	-2.45846	-2.77743	0.0314077	0.0430925
100	TC03773	PMI 7	Pectinesterase inhibitor 7	1.26427	0.992265	1.12827	0.0310891	0.0430925
101	TC24827	PMI 12	Plant invertase/pectin methylesterase inhibitor 12	-1.51686	-1.99239	-1.75462	0.0262571	0.0430925
102	TC25586	PMI PPE8b-like	Pectinesterase inhibitor PPE8b-like	-1.39228	-1.64994	-1.52111	0.00867192	0.0216798

## Sheet: SD-drought
	Supplementary file S2. List of differentially expressed genes involved in xylem differentiation and modification with Log2 fold change in SD-drought stress treatment
SS	Gene IDs	Gene name	complete gene name	Fold change value
1		Genes in vascular tissue patterning/establishment/proliferation		Rep1	Rep 2	Average	p-value	FDR
2	TC05033	ATHB8	ATHB8
3	TC18843	PIN1	PIN1
4	TC10913	KAN 3	KANADI 3
5	TC20670	KAN 4	KANADI 4
6	TC08004	REV	REVOLUTA
7	TC01872	PHB	PHABULOSA
8	TC01873	PHB	PHABULOSA
9	TC04509	PXY	Phloem Intercalated With Xylem
10	TC16455	BIN2	Brassinosteroid-Insensitive 2
11	TC27612	BIN2	Brassinosteroid-Insensitive 2
12	TC01514	BIN2	Brassinosteroid-Insensitive 2
13	TC08497	BES1	Brassinazole-Resistant 1
14	TC10605	WOX4	Wuschel Related Homeobox 4
15	TC17980	WOX14	Wuschel Related Homeobox 14
16	TC18505	WOX14	Wuschel Related Homeobox 14
17		Genes involved in secondary cell wall formation
18		Master regulator controlling SCW formation (tier 3)
19	TC17738	VND6/7	Vascular-Related NAC-Domain 6/7
20	TC18359	VNI2	VND-Interacting 2
21	TC18791	NST1	NAC Secondary Wall Thickening Promoting Factor1	-1.49509	-1.13514	-1.31511	0.0342508	0.0407576
22		Tier 2 transcription factors
23	TC02897	MYB83	MYB83
24	TC02897	MYB46	MYB46
25	TC20127	MYB46	MYB46
26		Repressors in SCW formation
27	TC18250	KNAT7	Homeobox protein knotted-1-like 7
28	TC18115	MYB4/7/32	MYB4/7/32
29	TC05896	MYB7/4/32	MYB7/4/32
30	TC14718	MYB32/4/7	MYB32/4/7
31	TC20481	MYB32/4/7	MYB32/4/7
32		Gene regulators in hemicellulose synthesis (tier 3)
33	TC18250	KNAT7	Homeobox protein knotted-1-like 7
34	TC02278	MYB52	MYB52
35	TC00120	MYB54	MYB54
36	TC07685	MYB42/43	MYB42/43
37	TC14718	MYB43/42	MYB43/42
38	TC02897	MYB42/43	MYB42/43
39	TC18115	MYB43/42	MYB43/42
40		Gene regulators in cellulose synthesis (tier 3)
41	TC26054	SND2	Secondary Wall-Associated NACDomain 2
42	TC02288	SND3	Secondary Wall-Associated NACDomain 3
43	TC22431	MYB69	MYB69
44	TC13639	MYB103	MYB103
45		Gene regulators in lignin synthesis (tier 3)
46	TC18249	MYB58	MYB58	-2.91901	-3.78891	-3.35396	0.0362496	0.0407576
47	TC18249	MYB63	MYB63	-2.91901	-3.78891	-3.35396	0.0362496	0.0407576
48	TC07685	MYB85	MYB85
49		Genes involved in lignin biosynthesis
50	TC16562	4CL 2	4-coumarate:CoA ligase 2, 4CL	-2.35325	-2.61235	-2.4828	0.00438317	0.026299
51	TC16740	4CL 1	4-coumarate:CoA ligase 1 like, 4CL
52	TC02511	CAOMT	Caffeic acid o-methyltransferase
53	TC05545	CHS	Chalcone synthase
54	TC12048	CHS 1B	Chalcone synthase 1B
55	TC17867	CH-F isomerase 3	Chalcone-flavanone isomerase 3
56	TC18021	CH-F isomerase 2	Chalcone--flavonone isomerase 2
57	TC07044	CH-F isomerase 1B-2-like	Chalcone--flavonone isomerase 1B-2-like
58	TC20949	C4H	Cinnamate-4-hydroxylase, C4H
59	TC12785	CCOAR 1	Cinnamoyl CoA reductase 1	-1.82704	-1.71363	-1.77033	0.0131421	0.0324522
60	TC12816	CAD 9	Cinnamyl alcohol dehydrogenase 9
61	TC11297	CAD 9	Cinnamyl-alcohol dehydrogenase
62	TC03830	HTAT	HXXXD-type acyl-transferase
63	TC04242	HTAT	HXXXD-type acyl-transferase	-1.55092	-1.83072	-1.69082	0.00875162	0.0315058
64	TC03886	HTAT	HXXXD-type acyl-transferase family protein
65	TC26965	Laccase 17	Laccase 17
66	TC22250	Laccase 7	Laccase 7
67	TC02297	Laccase 4	Laccase 4
68	TC16782	Peroxidase	Lignin biosynthetic peroxidase
69	TC03348	PAL 3	Phenylalanine ammonia-lyase 3
70	TC00725	PAL 1	Phenylalanine ammonia-lyase 1
71	TC17749	PAL 1	Phenylalanine ammonia-lyase 1
72	TC11904	PAL 3	Phenylalanine ammonia-lyase 3
73		Genes involved in cellulose biosynthesis
74	TC33182	CeSA8	Cellulose synthase A8
75	TC32736	COBL 4	COBRA-Like protein 4
76	TC02428	COBL2	COBRA-like protein 2	-1.31163	-1.05729	-1.18446	0.0144232	0.0324522
77	TC03180	CeSA7	Xylem specific Cellulose synthase A7
78		Genes involved in hemi-cellulose biosynthesis
79	TC06128	PGSIP 3	Glycogenin-like starch initiation 3	-1.11194	-1.42257	-1.26726	0.0278021	0.0407576
80	TC10544	PARVUS/GLZ1	Putative galacturonosyltransferase-like 1	1.74465	2.55194	2.1483	0.0335384	0.0407576
81	TC25359	PME44	pectin methylesterase 44 (PME44)
82	TC11279	XTH KATAMARI1-like	XTH KATAMARI1-like	1.48	1.84	1.86	0.00111205	0.0200169
83	TC03850	XTR22	XTH-related, XTR22	-6.92451	-6.28673	-6.60562	0.0114204	0.0324522
84	TC14751	XTR23	XTH-related, XTR23	-2.93729	-3.2717	-3.10449	0.0218961	0.0407576
85	TC11483	XTR4	XTH-related, XTR4
86	TC02057	XTH32	Xyloglucan Endotransglycosylase/Hydrolase, XTH32	2.44286	3.3502	2.89653	0.0236742	0.0407576
87	TC08743	XTH32	Xyloglucan Endotransglycosylase/Hydrolase, XTH32
88	TC34283	XTH 9 like	Xyloglucan Endotransglycosylase/Hydrolase, XTH 9 like
89	TC03997	XTHe 2	Xyloglucan xylosyltransferase 2	-2.65836	-2.47866	-2.56851	0.00232231	0.0209008
90	TC04648	XTH 5	Xyloglucan Endotransglycosylase/Hydrolase 5	-1.60866	-2.21177	-1.91021	0.0384933	0.0407576
91		Genes involved in pectin biosynthesis
92	TC14897	PAE 10-like	Pectin acetylesterase 10-like	4.23	4.7	4.46	0.00638374	0.0287268
93	TC29368	PAE 2-like	Pectin acetylesterase 2-like
94	TC08586	PAE	Pectinacetylesterase
95	TC08326	PAE 8 like	Pectinacetylesterase 8 like
96	TC11078	PAE 3-like	Pectinesterase 3-like	-0.990495	-1.11029	-1.05039	0.0482248	0.0482248
97	TC09943	Pectinesterase 68	Pectinesterase 68	-3.17995	-2.14921	-2.66458	0.0355422	0.0407576
98	TC23862	PMI 12	Pectinesterase inhibitor 12
99	TC16715	PMI 25	Pectinesterase inhibitor 25
100	TC03773	PMI 7	Pectinesterase inhibitor 7
101	TC24827	PMI 12	Plant invertase/pectin methylesterase inhibitor 12
102	TC25586	PMI PPE8b-like	Pectinesterase inhibitor PPE8b-like

## Sheet: SD-pathogen
	Supplementary file S2. List of differentially expressed genes involved in xylem differentiation and modification with Log2 fold change in SD-pathogen stress treatment
SS	Gene IDs	Gene name	complete gene name	Fold change value
1		Genes in vascular tissue patterning/establishment/proliferation		Rep1	Rep 2	Average	p-value	FDR
2	TC05033	ATHB8	ATHB8
3	TC18843	PIN1	PIN1
4	TC10913	KAN 3	KANADI 3
5	TC20670	KAN 4	KANADI 4
6	TC08004	REV	REVOLUTA
7	TC01872	PHB	PHABULOSA
8	TC01873	PHB	PHABULOSA
9	TC04509	PXY	Phloem Intercalated With Xylem
10	TC16455	BIN2	Brassinosteroid-Insensitive 2
11	TC27612	BIN2	Brassinosteroid-Insensitive 2
12	TC01514	BIN2	Brassinosteroid-Insensitive 2
13	TC08497	BES1	Brassinazole-Resistant 1
14	TC10605	WOX4	Wuschel Related Homeobox 4
15	TC17980	WOX14	Wuschel Related Homeobox 14
16	TC18505	WOX14	Wuschel Related Homeobox 14
17		Genes involved in secondary cell wall formation
18		Master regulator controlling SCW formation (tier 3)
19	TC17738	VND6/7	Vascular-Related NAC-Domain 6/7
20	TC18359	VNI2	VND-Interacting 2
21	TC18791	NST1	NAC Secondary Wall Thickening Promoting Factor1
22		Tier 2 transcription factors
23	TC02897	MYB83	MYB83
24	TC02897	MYB46	MYB46
25	TC20127	MYB46	MYB46
26		Repressors in SCW formation
27	TC18250	KNAT7	Homeobox protein knotted-1-like 7
28	TC18115	MYB4/7/32	MYB4/7/32
29	TC05896	MYB7/4/32	MYB7/4/32
30	TC14718	MYB32/4/7	MYB32/4/7
31	TC20481	MYB32/4/7	MYB32/4/7
32		Gene regulators in hemicellulose synthesis (tier 3)
33	TC18250	KNAT7	Homeobox protein knotted-1-like 7
34	TC02278	MYB52	MYB52
35	TC00120	MYB54	MYB54
36	TC07685	MYB42/43	MYB42/43
37	TC14718	MYB43/42	MYB43/42
38	TC02897	MYB42/43	MYB42/43
39	TC18115	MYB43/42	MYB43/42
40		Gene regulators in cellulose synthesis (tier 3)
41	TC26054	SND2	Secondary Wall-Associated NACDomain 2
42	TC02288	SND3	Secondary Wall-Associated NACDomain 3
43	TC22431	MYB69	MYB69
44	TC13639	MYB103	MYB103
45		Gene regulators in lignin synthesis (tier 3)
46	TC18249	MYB58	MYB58	0.91615	1.22434	1.07025	0.0208794	0.034455
47	TC18249	MYB63	MYB63	0.91615	1.22434	1.07025	0.0208794	0.034455
48	TC07685	MYB85	MYB85
49		Genes involved in lignin biosynthesis
50	TC16562	4CL 2	4-coumarate:CoA ligase 2, 4CL
51	TC16740	4CL 1	4-coumarate:CoA ligase 1 like, 4CL	-3.68047	-3.02947	-3.35497	0.0134121	0.034455
52	TC02511	CAOMT	Caffeic acid o-methyltransferase
53	TC05545	CHS	Chalcone synthase
54	TC12048	CHS 1B	Chalcone synthase 1B
55	TC17867	CH-F isomerase 3	Chalcone-flavanone isomerase 3
56	TC18021	CH-F isomerase 2	Chalcone--flavonone isomerase 2
57	TC07044	CH-F isomerase 1B-2-like	Chalcone--flavonone isomerase 1B-2-like
58	TC20949	C4H	Cinnamate-4-hydroxylase, C4H	-2.02018	-1.50089	-1.76053	0.0281904	0.034455
59	TC12785	CCOAR 1	Cinnamoyl CoA reductase 1
60	TC12816	CAD 9	Cinnamyl alcohol dehydrogenase 9	-1.42021	-1.25628	-1.33824	0.00454396	0.0249918
61	TC11297	CAD 9	Cinnamyl-alcohol dehydrogenase
62	TC03830	HTAT	HXXXD-type acyl-transferase
63	TC04242	HTAT	HXXXD-type acyl-transferase
64	TC03886	HTAT	HXXXD-type acyl-transferase family protein
65	TC26965	Laccase 17	Laccase 17
66	TC22250	Laccase 7	Laccase 7
67	TC02297	Laccase 4	Laccase 4
68	TC16782	Peroxidase	Lignin biosynthetic peroxidase
69	TC03348	PAL 3	Phenylalanine ammonia-lyase 3	-3.3208	-3.60754	-3.46417	0.0429927	0.0429927
70	TC00725	PAL 1	Phenylalanine ammonia-lyase 1
71	TC17749	PAL 1	Phenylalanine ammonia-lyase 1
72	TC11904	PAL 3	Phenylalanine ammonia-lyase 3
73		Genes involved in cellulose biosynthesis
74	TC33182	CeSA8	Cellulose synthase A8
75	TC32736	COBL 4	COBRA-Like protein 4
76	TC02428	COBL2	COBRA-like protein 2
77	TC03180	CeSA7	Xylem specific Cellulose synthase A7
78		Genes involved in hemi-cellulose biosynthesis
79	TC06128	PGSIP 3	Glycogenin-like starch initiation 3
80	TC10544	PARVUS/GLZ1	Putative galacturonosyltransferase-like 1
81	TC25359	PME44	pectin methylesterase 44 (PME44)
82	TC11279	XTH KATAMARI1-like	XTH KATAMARI1-like
83	TC03850	XTR22	XTH-related, XTR22
84	TC14751	XTR23	XTH-related, XTR23
85	TC11483	XTR4	XTH-related, XTR4
86	TC02057	XTH32	Xyloglucan Endotransglycosylase/Hydrolase, XTH32
87	TC08743	XTH32	Xyloglucan Endotransglycosylase/Hydrolase, XTH32	-1.15472	-1.10113	-1.12792	0.00123833	0.0136216
88	TC34283	XTH 9 like	Xyloglucan Endotransglycosylase/Hydrolase, XTH 9 like
89	TC03997	XTHe 2	Xyloglucan xylosyltransferase 2
90	TC04648	XTH 5	Xyloglucan Endotransglycosylase/Hydrolase 5
91		Genes involved in pectin biosynthesis
92	TC14897	PAE 10-like	Pectin acetylesterase 10-like
93	TC29368	PAE 2-like	Pectin acetylesterase 2-like	-1.33961	-0.974485	-1.15705	0.0242359	0.034455
94	TC08586	PAE	Pectinacetylesterase
95	TC08326	PAE 8 like	Pectinacetylesterase 8 like
96	TC11078	PAE 3-like	Pectinesterase 3-like
97	TC09943	Pectinesterase 68	Pectinesterase 68
98	TC23862	PMI 12	Pectinesterase inhibitor 12	1.64814	1.45715	1.55265	0.0402465	0.0429927
99	TC16715	PMI 25	Pectinesterase inhibitor 25
100	TC03773	PMI 7	Pectinesterase inhibitor 7
101	TC24827	PMI 12	Plant invertase/pectin methylesterase inhibitor 12	1.46976	1.17581	1.32279	0.0269888	0.034455
102	TC25586	PMI PPE8b-like	Pectinesterase inhibitor PPE8b-like	-1.25308	-1.71901	-1.48604	0.0252742	0.034455

## Sheet: LD-combined
	Supplementary file S2. List of differentially expressed genes involved in xylem differentiation and modification with Log2 fold change in LD-combined stress treatment
SS	Gene IDs	Gene name	complete gene name	Fold change value
1		Genes in vascular tissue patterning/establishment/proliferation		Rep1	Rep 2	Average	p-value	FDR
2	TC05033	ATHB8	ATHB8
3	TC18843	PIN1	PIN1
4	TC10913	KAN 3	KANADI 3
5	TC20670	KAN 4	KANADI 4
6	TC08004	REV	REVOLUTA
7	TC01872	PHB	PHABULOSA	-1.82828	-2.42898	-2.12863	0.0355768	0.0423756
8	TC01873	PHB	PHABULOSA
9	TC04509	PXY	Phloem Intercalated With Xylem
10	TC16455	BIN2	Brassinosteroid-Insensitive 2
11	TC27612	BIN2	Brassinosteroid-Insensitive 2
12	TC01514	BIN2	Brassinosteroid-Insensitive 2
13	TC08497	BES1	Brassinazole-Resistant 1
14	TC10605	WOX4	Wuschel Related Homeobox 4
15	TC17980	WOX14	Wuschel Related Homeobox 14
16	TC18505	WOX14	Wuschel Related Homeobox 14
17		Genes involved in secondary cell wall formation
18		Master regulator controlling SCW formation (tier 3)
19	TC17738	VND6/7	Vascular-Related NAC-Domain 6/7
20	TC18359	VNI2	VND-Interacting 2
21	TC18791	NST1	NAC Secondary Wall Thickening Promoting Factor1
22		Tier 2 transcription factors
23	TC02897	MYB83	MYB83
24	TC02897	MYB46	MYB46
25	TC20127	MYB46	MYB46
26		Repressors in SCW formation
27	TC18250	KNAT7	Homeobox protein knotted-1-like 7
28	TC18115	MYB4/7/32	MYB4/7/32
29	TC05896	MYB7/4/32	MYB7/4/32
30	TC14718	MYB32/4/7	MYB32/4/7
31	TC20481	MYB32/4/7	MYB32/4/7
32		Gene regulators in hemicellulose synthesis (tier 3)
33	TC18250	KNAT7	Homeobox protein knotted-1-like 7
34	TC02278	MYB52	MYB52
35	TC00120	MYB54	MYB54
36	TC07685	MYB42/43	MYB42/43
37	TC14718	MYB43/42	MYB43/42
38	TC02897	MYB42/43	MYB42/43
39	TC18115	MYB43/42	MYB43/42
40		Gene regulators in cellulose synthesis (tier 3)
41	TC26054	SND2	Secondary Wall-Associated NACDomain 2
42	TC02288	SND3	Secondary Wall-Associated NACDomain 3
43	TC22431	MYB69	MYB69
44	TC13639	MYB103	MYB103
45		Gene regulators in lignin synthesis (tier 3)
46	TC18249	MYB58	MYB58	-3.45045	-3.23123	-3.34084	0.00115866	0.00921433
47	TC18249	MYB63	MYB63	-3.45045	-3.23123	-3.34084	0.00115866	0.00921433
48	TC07685	MYB85	MYB85
49		Genes involved in lignin biosynthesis
50	TC16562	4CL 2	4-coumarate:CoA ligase 2, 4CL
51	TC16740	4CL 1	4-coumarate:CoA ligase 1 like, 4CL	-4.66575	-5.67244	-5.16909	0.011095	0.02219
52	TC02511	CAOMT	Caffeic acid o-methyltransferase	3.8073	3.54998	3.67864	0.00179671	0.00921433
53	TC05545	CHS	Chalcone synthase	-2.58343	-2.39404	-2.48874	0.00191965	0.00921433
54	TC12048	CHS 1B	Chalcone synthase 1B	-4.18067	-3.58914	-3.8849	0.0107262	0.02219
55	TC17867	CH-F isomerase 3	Chalcone-flavanone isomerase 3	-1.33629	-1.00402	-1.17016	0.045173	0.045173
56	TC18021	CH-F isomerase 2	Chalcone--flavonone isomerase 2
57	TC07044	CH-F isomerase 1B-2-like	Chalcone--flavonone isomerase 1B-2-like	-6.63111	-7.12956	-6.88034	0.00999977	0.02219
58	TC20949	C4H	Cinnamate-4-hydroxylase, C4H	-2.17853	-1.68399	-1.93126	0.0220242	0.0353662
59	TC12785	CCOAR 1	Cinnamoyl CoA reductase 1
60	TC12816	CAD 9	Cinnamyl alcohol dehydrogenase 9
61	TC11297	CAD 9	Cinnamyl-alcohol dehydrogenase
62	TC03830	HTAT	HXXXD-type acyl-transferase	2.57838	2.09411	2.33624	0.0324325	0.0409674
63	TC04242	HTAT	HXXXD-type acyl-transferase	-3.86297	-2.53806	-3.20051	0.0405302	0.0423756
64	TC03886	HTAT	HXXXD-type acyl-transferase family protein	-4.07346	-3.51243	-3.79294	0.00852566	0.02219
65	TC26965	Laccase 17	Laccase 17	2.64189	3.28351	2.9627	0.0159583	0.0294614
66	TC22250	Laccase 7	Laccase 7
67	TC02297	Laccase 4	Laccase 4
68	TC16782	Peroxidase	Lignin biosynthetic peroxidase	-5.23259	-5.69061	-5.4616	0.00183438	0.00921433
69	TC03348	PAL 3	Phenylalanine ammonia-lyase 3
70	TC00725	PAL 1	Phenylalanine ammonia-lyase 1
71	TC17749	PAL 1	Phenylalanine ammonia-lyase 1	-1.60479	-1.77478	-1.68978	0.00867936	0.02219
72	TC11904	PAL 3	Phenylalanine ammonia-lyase 3
73		Genes involved in cellulose biosynthesis
74	TC33182	CeSA8	Cellulose synthase A8	4.10039	2.83549	3.46794	0.039969	0.0423756
75	TC32736	COBL 4	COBRA-Like protein 4	5.33183	4.80586	5.06884	0.0104015	0.02219
76	TC02428	COBL2	COBRA-like protein 2
77	TC03180	CeSA7	Xylem specific Cellulose synthase A7	6.27923	5.71184	5.99554	0.00239674	0.00958695
78		Genes involved in hemi-cellulose biosynthesis
79	TC06128	PGSIP 3	Glycogenin-like starch initiation 3	1.40014	1.03228	1.21621	0.0245	0.0363903
80	TC10544	PARVUS/GLZ1	Putative galacturonosyltransferase-like 1
81	TC25359	PME44	pectin methylesterase 44 (PME44)
82	TC11279	XTH KATAMARI1-like	XTH KATAMARI1-like
83	TC03850	XTR22	XTH-related, XTR22
84	TC14751	XTR23	XTH-related, XTR23
85	TC11483	XTR4	XTH-related, XTR4
86	TC02057	XTH32	Xyloglucan Endotransglycosylase/Hydrolase, XTH32
87	TC08743	XTH32	Xyloglucan Endotransglycosylase/Hydrolase, XTH32
88	TC34283	XTH 9 like	Xyloglucan Endotransglycosylase/Hydrolase, XTH 9 like	-5.00033	-5.93439	-5.46736	0.0257764	0.0363903
89	TC03997	XTHe 2	Xyloglucan xylosyltransferase 2
90	TC04648	XTH 5	Xyloglucan Endotransglycosylase/Hydrolase 5
91		Genes involved in pectin biosynthesis
92	TC14897	PAE 10-like	Pectin acetylesterase 10-like
93	TC29368	PAE 2-like	Pectin acetylesterase 2-like
94	TC08586	PAE	Pectinacetylesterase
95	TC08326	PAE 8 like	Pectinacetylesterase 8 like
96	TC11078	PAE 3-like	Pectinesterase 3-like
97	TC09943	Pectinesterase 68	Pectinesterase 68
98	TC23862	PMI 12	Pectinesterase inhibitor 12	-2.24161	-2.35002	-2.29581	0.0406099	0.0423756
99	TC16715	PMI 25	Pectinesterase inhibitor 25	-1.76232	-2.30946	-2.03589	0.0221039	0.0353662
100	TC03773	PMI 7	Pectinesterase inhibitor 7
101	TC24827	PMI 12	Plant invertase/pectin methylesterase inhibitor 12
102	TC25586	PMI PPE8b-like	Pectinesterase inhibitor PPE8b-like	-1.69423	-1.9844	-1.83932	0.03239	0.0409674

## Sheet: LD-drought
	Supplementary file S2. List of differentially expressed genes involved in xylem differentiation and modification with Log2 fold change in LD-drought stress treatment
SS	Gene IDs	Gene name	complete gene name	Fold change value
1		Genes in vascular tissue patterning/establishment/proliferation		Rep1	Rep 2	Average	p-value	FDR
2	TC05033	ATHB8	ATHB8
3	TC18843	PIN1	PIN1
4	TC10913	KAN 3	KANADI 3
5	TC20670	KAN 4	KANADI 4
6	TC08004	REV	REVOLUTA
7	TC01872	PHB	PHABULOSA	1.52276	1.34947	1.43611	0.00367255	0.0155918
8	TC01873	PHB	PHABULOSA	1.27336	1.69663	1.48499	0.0234877	0.0352315
9	TC04509	PXY	Phloem Intercalated With Xylem
10	TC16455	BIN2	Brassinosteroid-Insensitive 2
11	TC27612	BIN2	Brassinosteroid-Insensitive 2
12	TC01514	BIN2	Brassinosteroid-Insensitive 2
13	TC08497	BES1	Brassinazole-Resistant 1
14	TC10605	WOX4	Wuschel Related Homeobox 4
15	TC17980	WOX14	Wuschel Related Homeobox 14
16	TC18505	WOX14	Wuschel Related Homeobox 14
17		Genes involved in secondary cell wall formation
18		Master regulator controlling SCW formation (tier 3)
19	TC17738	VND6/7	Vascular-Related NAC-Domain 6/7
20	TC18359	VNI2	VND-Interacting 2
21	TC18791	NST1	NAC Secondary Wall Thickening Promoting Factor1
22		Tier 2 transcription factors
23	TC02897	MYB83	MYB83
24	TC02897	MYB46	MYB46
25	TC20127	MYB46	MYB46
26		Repressors in SCW formation
27	TC18250	KNAT7	Homeobox protein knotted-1-like 7
28	TC18115	MYB4/7/32	MYB4/7/32
29	TC05896	MYB7/4/32	MYB7/4/32
30	TC14718	MYB32/4/7	MYB32/4/7
31	TC20481	MYB32/4/7	MYB32/4/7
32		Gene regulators in hemicellulose synthesis (tier 3)
33	TC18250	KNAT7	Homeobox protein knotted-1-like 7
34	TC02278	MYB52	MYB52
35	TC00120	MYB54	MYB54
36	TC07685	MYB42/43	MYB42/43
37	TC14718	MYB43/42	MYB43/42
38	TC02897	MYB42/43	MYB42/43
39	TC18115	MYB43/42	MYB43/42
40		Gene regulators in cellulose synthesis (tier 3)
41	TC26054	SND2	Secondary Wall-Associated NACDomain 2
42	TC02288	SND3	Secondary Wall-Associated NACDomain 3
43	TC22431	MYB69	MYB69
44	TC13639	MYB103	MYB103
45		Gene regulators in lignin synthesis (tier 3)
46	TC18249	MYB58	MYB58	-5.13731	-4.1844	-4.66085	0.0154913	0.0326898
47	TC18249	MYB63	MYB63	-5.13731	-4.1844	-4.66085	0.0154913	0.0326898
48	TC07685	MYB85	MYB85
49		Genes involved in lignin biosynthesis
50	TC16562	4CL 2	4-coumarate:CoA ligase 2, 4CL	-3.66939	-3.28475	-3.47707	0.00389795	0.0155918
51	TC16740	4CL 1	4-coumarate:CoA ligase 1 like, 4CL
52	TC02511	CAOMT	Caffeic acid o-methyltransferase
53	TC05545	CHS	Chalcone synthase
54	TC12048	CHS 1B	Chalcone synthase 1B
55	TC17867	CH-F isomerase 3	Chalcone-flavanone isomerase 3
56	TC18021	CH-F isomerase 2	Chalcone--flavonone isomerase 2	-1.18116	-1.33718	-1.25917	0.0232387	0.0352315
57	TC07044	CH-F isomerase 1B-2-like	Chalcone--flavonone isomerase 1B-2-like
58	TC20949	C4H	Cinnamate-4-hydroxylase, C4H	-2.59481	-1.6811	-2.13796	0.0458043	0.0458043
59	TC12785	CCOAR 1	Cinnamoyl CoA reductase 1
60	TC12816	CAD 9	Cinnamyl alcohol dehydrogenase 9
61	TC11297	CAD 9	Cinnamyl-alcohol dehydrogenase
62	TC03830	HTAT	HXXXD-type acyl-transferase
63	TC04242	HTAT	HXXXD-type acyl-transferase
64	TC03886	HTAT	HXXXD-type acyl-transferase family protein
65	TC26965	Laccase 17	Laccase 17
66	TC22250	Laccase 7	Laccase 7
67	TC02297	Laccase 4	Laccase 4
68	TC16782	Peroxidase	Lignin biosynthetic peroxidase
69	TC03348	PAL 3	Phenylalanine ammonia-lyase 3	-2.40235	-2.52859	-2.46547	0.000918591	0.0110231
70	TC00725	PAL 1	Phenylalanine ammonia-lyase 1	-2.06777	-3.14262	-2.60519	0.0427025	0.0458043
71	TC17749	PAL 1	Phenylalanine ammonia-lyase 1
72	TC11904	PAL 3	Phenylalanine ammonia-lyase 3	-2.38071	-2.62845	-2.50458	0.03543	0.0437159
73		Genes involved in cellulose biosynthesis
74	TC33182	CeSA8	Cellulose synthase A8
75	TC32736	COBL 4	COBRA-Like protein 4
76	TC02428	COBL2	COBRA-like protein 2
77	TC03180	CeSA7	Xylem specific Cellulose synthase A7
78		Genes involved in hemi-cellulose biosynthesis
79	TC06128	PGSIP 3	Glycogenin-like starch initiation 3
80	TC10544	PARVUS/GLZ1	Putative galacturonosyltransferase-like 1
81	TC25359	PME44	pectin methylesterase 44 (PME44)	2.19287	1.92257	2.05772	0.0163449	0.0326898
82	TC11279	XTH KATAMARI1-like	XTH KATAMARI1-like
83	TC03850	XTR22	XTH-related, XTR22
84	TC14751	XTR23	XTH-related, XTR23
85	TC11483	XTR4	XTH-related, XTR4	-2.26755	-1.52404	-1.8958	0.0364299	0.0437159
86	TC02057	XTH32	Xyloglucan Endotransglycosylase/Hydrolase, XTH32
87	TC08743	XTH32	Xyloglucan Endotransglycosylase/Hydrolase, XTH32
88	TC34283	XTH 9 like	Xyloglucan Endotransglycosylase/Hydrolase, XTH 9 like
89	TC03997	XTHe 2	Xyloglucan xylosyltransferase 2
90	TC04648	XTH 5	Xyloglucan Endotransglycosylase/Hydrolase 5
91		Genes involved in pectin biosynthesis
92	TC14897	PAE 10-like	Pectin acetylesterase 10-like
93	TC29368	PAE 2-like	Pectin acetylesterase 2-like
94	TC08586	PAE	Pectinacetylesterase
95	TC08326	PAE 8 like	Pectinacetylesterase 8 like
96	TC11078	PAE 3-like	Pectinesterase 3-like
97	TC09943	Pectinesterase 68	Pectinesterase 68
98	TC23862	PMI 12	Pectinesterase inhibitor 12
99	TC16715	PMI 25	Pectinesterase inhibitor 25
100	TC03773	PMI 7	Pectinesterase inhibitor 7
101	TC24827	PMI 12	Plant invertase/pectin methylesterase inhibitor 12
102	TC25586	PMI PPE8b-like	Pectinesterase inhibitor PPE8b-like

## Sheet: LD-pathogen
	Supplementary file S2. List of differentially expressed genes involved in xylem differentiation and modification with Log2 fold change in LD-pathogen stress treatment
SS	Gene IDs	Gene name	complete gene name	Fold change value
1		Genes in vascular tissue patterning/establishment/proliferation		Rep1	Rep 2	Average	p-value	FDR
2	TC05033	ATHB8	ATHB8
3	TC18843	PIN1	PIN1
4	TC10913	KAN 3	KANADI 3
5	TC20670	KAN 4	KANADI 4
6	TC08004	REV	REVOLUTA
7	TC01872	PHB	PHABULOSA
8	TC01873	PHB	PHABULOSA
9	TC04509	PXY	Phloem Intercalated With Xylem
10	TC16455	BIN2	Brassinosteroid-Insensitive 2
11	TC27612	BIN2	Brassinosteroid-Insensitive 2
12	TC01514	BIN2	Brassinosteroid-Insensitive 2
13	TC08497	BES1	Brassinazole-Resistant 1
14	TC10605	WOX4	Wuschel Related Homeobox 4
15	TC17980	WOX14	Wuschel Related Homeobox 14
16	TC18505	WOX14	Wuschel Related Homeobox 14
17		Genes involved in secondary cell wall formation
18		Master regulator controlling SCW formation (tier 3)
19	TC17738	VND6/7	Vascular-Related NAC-Domain 6/7
20	TC18359	VNI2	VND-Interacting 2
21	TC18791	NST1	NAC Secondary Wall Thickening Promoting Factor1
22		Tier 2 transcription factors
23	TC02897	MYB83	MYB83
24	TC02897	MYB46	MYB46
25	TC20127	MYB46	MYB46
26		Repressors in SCW formation
27	TC18250	KNAT7	Homeobox protein knotted-1-like 7
28	TC18115	MYB4/7/32	MYB4/7/32
29	TC05896	MYB7/4/32	MYB7/4/32
30	TC14718	MYB32/4/7	MYB32/4/7
31	TC20481	MYB32/4/7	MYB32/4/7
32		Gene regulators in hemicellulose synthesis (tier 3)
33	TC18250	KNAT7	Homeobox protein knotted-1-like 7
34	TC02278	MYB52	MYB52
35	TC00120	MYB54	MYB54	1.70569	1.26114	1.48341	0.0266134	0.0439611
36	TC07685	MYB42/43	MYB42/43
37	TC14718	MYB43/42	MYB43/42
38	TC02897	MYB42/43	MYB42/43
39	TC18115	MYB43/42	MYB43/42
40		Gene regulators in cellulose synthesis (tier 3)
41	TC26054	SND2	Secondary Wall-Associated NACDomain 2
42	TC02288	SND3	Secondary Wall-Associated NACDomain 3
43	TC22431	MYB69	MYB69
44	TC13639	MYB103	MYB103
45		Gene regulators in lignin synthesis (tier 3)
46	TC18249	MYB58	MYB58
47	TC18249	MYB63	MYB63
48	TC07685	MYB85	MYB85
49		Genes involved in lignin biosynthesis
50	TC16562	4CL 2	4-coumarate:CoA ligase 2, 4CL
51	TC16740	4CL 1	4-coumarate:CoA ligase 1 like, 4CL
52	TC02511	CAOMT	Caffeic acid o-methyltransferase
53	TC05545	CHS	Chalcone synthase
54	TC12048	CHS 1B	Chalcone synthase 1B	-2.04297	-1.71396	-1.87846	0.0282607	0.0439611
55	TC17867	CH-F isomerase 3	Chalcone-flavanone isomerase 3
56	TC18021	CH-F isomerase 2	Chalcone--flavonone isomerase 2
57	TC07044	CH-F isomerase 1B-2-like	Chalcone--flavonone isomerase 1B-2-like
58	TC20949	C4H	Cinnamate-4-hydroxylase, C4H	-1.77743	-1.585	-1.68122	0.0114935	0.0321818
59	TC12785	CCOAR 1	Cinnamoyl CoA reductase 1
60	TC12816	CAD 9	Cinnamyl alcohol dehydrogenase 9
61	TC11297	CAD 9	Cinnamyl-alcohol dehydrogenase	1.38685	1.3264	1.35663	0.000860127	0.0120418
62	TC03830	HTAT	HXXXD-type acyl-transferase
63	TC04242	HTAT	HXXXD-type acyl-transferase	3.06793	1.92658	2.49725	0.0488706	0.0488706
64	TC03886	HTAT	HXXXD-type acyl-transferase family protein
65	TC26965	Laccase 17	Laccase 17	2.38327	2.63081	2.50704	0.00877725	0.0321818
66	TC22250	Laccase 7	Laccase 7	7.44655	5.01374	6.23015	0.0374785	0.0485963
67	TC02297	Laccase 4	Laccase 4	-1.20264	-1.06443	-1.13354	0.0480083	0.0488706
68	TC16782	Peroxidase	Lignin biosynthetic peroxidase	-2.71824	-2.32949	-2.52387	0.00590675	0.0321818
69	TC03348	PAL 3	Phenylalanine ammonia-lyase 3
70	TC00725	PAL 1	Phenylalanine ammonia-lyase 1
71	TC17749	PAL 1	Phenylalanine ammonia-lyase 1	-1.82969	-1.42104	-1.62537	0.0218368	0.0439611
72	TC11904	PAL 3	Phenylalanine ammonia-lyase 3
73		Genes involved in cellulose biosynthesis
74	TC33182	CeSA8	Cellulose synthase A8
75	TC32736	COBL 4	COBRA-Like protein 4
76	TC02428	COBL2	COBRA-like protein 2
77	TC03180	CeSA7	Xylem specific Cellulose synthase A7
78		Genes involved in hemi-cellulose biosynthesis
79	TC06128	PGSIP 3	Glycogenin-like starch initiation 3
80	TC10544	PARVUS/GLZ1	Putative galacturonosyltransferase-like 1
81	TC25359	PME44	pectin methylesterase 44 (PME44)
82	TC11279	XTH KATAMARI1-like	XTH KATAMARI1-like
83	TC03850	XTR22	XTH-related, XTR22	2.15379	1.85785	2.00582	0.022743	0.0439611
84	TC14751	XTR23	XTH-related, XTR23
85	TC11483	XTR4	XTH-related, XTR4
86	TC02057	XTH32	Xyloglucan Endotransglycosylase/Hydrolase, XTH32
87	TC08743	XTH32	Xyloglucan Endotransglycosylase/Hydrolase, XTH32
88	TC34283	XTH 9 like	Xyloglucan Endotransglycosylase/Hydrolase, XTH 9 like	-1.27606	-1.22632	-1.25119	0.041654	0.0485963
89	TC03997	XTHe 2	Xyloglucan xylosyltransferase 2	1.05903	1.05417	1.0566	0.0112898	0.0321818
90	TC04648	XTH 5	Xyloglucan Endotransglycosylase/Hydrolase 5
91		Genes involved in pectin biosynthesis
92	TC14897	PAE 10-like	Pectin acetylesterase 10-like
93	TC29368	PAE 2-like	Pectin acetylesterase 2-like
94	TC08586	PAE	Pectinacetylesterase
95	TC08326	PAE 8 like	Pectinacetylesterase 8 like
96	TC11078	PAE 3-like	Pectinesterase 3-like
97	TC09943	Pectinesterase 68	Pectinesterase 68
98	TC23862	PMI 12	Pectinesterase inhibitor 12
99	TC16715	PMI 25	Pectinesterase inhibitor 25
100	TC03773	PMI 7	Pectinesterase inhibitor 7
101	TC24827	PMI 12	Plant invertase/pectin methylesterase inhibitor 12
102	TC25586	PMI PPE8b-like	Pectinesterase inhibitor PPE8b-like	-3.55404	-2.36802	-2.96103	0.0382252	0.0485963
