# Supplementary material for: Concurrent Drought Stress and Vascular Pathogen Infection Induce Common and Distinct Transcriptomic Responses in Chickpea
Source: Front Plant Sci. 2017 Mar 14;8:333. doi: 10.3389/fpls.2017.00333 (PMC5361651; doi:10.3389/fpls.2017.00333)
Supplement: Supplementary file 8 [file Data_Sheet_4.XLSX]

## Sheet: ABA
Supplementary file S4. Differentially expression of hormone biosynthesis, catabolism, transport and signaling genes in SD and LD stress treatments
			SD-pathogen						SD-drought						SD-combined						LD-pathogen						LD-drought						LD-combined
			Fold change value						Fold change value						Fold change value						Fold change value						Fold change value						Fold change value
Gene IDs	Gene	Complete gene name	Rep1	Rep 2	Average	p-value	FDR		Rep1	Rep 2	Average	p-value	FDR		Rep1	Rep 2	Average	p-value	FDR		Rep1	Rep 2	Average	p-value	FDR		Rep1	Rep 2	Average	p-value	FDR		Rep1	Rep 2	Average	p-value	FDR
TC16950	ZEP	Zeaxanthin Epoxidase	0	0	0				2.37	2.33	2.35	0.00130791	0.10412		0	0	0				0	0	0				2.70269	1.8255	2.26409	0.0405486	0.0454985		2.1593	2.3532	2.25625	0.0172582	0.117408
TC03560	NCED 1	9-Cis-Epoxycarotenoid Dioxygenase	0	0	0				0	0	0				0	0	0				0	0	0				2.09135	2.72968	2.41052	0.0377604	0.0454985		0	0	0
TC04139	NCED 4	9-Cis-Epoxycarotenoid Dioxygenase	0	0	0				0	0	0				0	0	0				0	0	0				-1.21854	-1.47326	-1.3459	0.0112952	0.0344776		0	0	0
TC17267	NCED 3	9-Cis-Epoxycarotenoid Dioxygenase	1.5824	1.773	1.6777	0.0102651	0.223692		0	0	0				0	0	0				0.935192	1.25188	1.09354	0.0358832	0.0433807		0	0	0				0	0	0
TC27545	CCD4	Carotenoid Cleavage Dioxygenase 4	0	0	0				0	0	0				0	0	0				0	0	0				-1.60484	-2.31237	-1.95861	0.0379889	0.0454985		0	0	0
TC12265	AAO	Aldehyde Oxidase							0	0	0				1.3798	1.34968	1.36474	0.000351763	0.0418598		0	0	0				0	0	0				0	0	0
TC00279	ABCG40	Atp-Binding Cassette G40	0	0	0				-1.85502	-2.91464	-2.38483	0.0481295	0.147319		0	0	0				0	0	0				-2.19472	-1.93421	-2.06446	0.00722011	0.0344776		0	0	0
TC17888	PYL3	Pyrabactin Resistance 1-Like	0	0	0				0	0	0				0	0	0				1.09847	1.01254	1.0555	0.0047335	0.0268232		0	0	0				0	0	0
TC18723	PYL4	Pyrabactin Resistance 1-Like	0	0	0				0	0	0				0	0	0				0	0	0				0	0	0				-5.8343	-5.27666	-5.55548	0.023679	0.117408
TC01838	GUN5	Genomes Uncoupled 5	1.40698	1.42709	1.41704	0.00354539	0.151744		0	0	0				0	0	0				0	0	0				0	0	0				0	0	0
TC17892	PYR	Pyrabactin Resistance	0	0	0				-2.59285	-3.09281	-2.84283	0.018549	0.147319		0	0	0				0	0	0				0	0	0				0	0	0
TC05773	PP2C 6	Protein Phosphatase 2c	0	0	0				3.36131	5.11566	4.23848	0.04463	0.147319		0	0	0				0	0	0				5.97706	5.89932	5.93819	0.00256788	0.0250369		0	0	0
TC12578	PP2C 37 like	Protein Phosphatase 2c	0	0	0				0	0	0				0	0	0				0	0	0				1.52983	1.07113	1.30048	0.0326889	0.0454985		2.46027	2.46048	2.46037	9.21141e-05	0.0109616
TC05934	PP2C 37	Protein Phosphatase 2c	0	0	0				1.88933	2.59114	2.24024	0.0247366	0.147319		0	0	0				0	0	0				3.27254	3.13124	3.20189	0.0114925	0.0344776		4.45095	4.36784	4.4094	0.0232281	0.117408
TC06046	AFP3	ABI Five Binding Protein	0	0	0				0	0	0				0	0	0				0	0	0				0	0	0				2.2432	2.19564	2.21942	0.034447	0.137308
TC18245	HVA22-like protein a	HVA22-like protein a	0	0	0				0	0	0				0	0	0				0	0	0				0	0	0				1.19279	1.11963	1.15621	0.0349097	0.137308
TC18686	HVA22-like protein j	HVA22-like protein j	0	0	0				0	0	0				0	0	0				0	0	0				0	0	0				-1.20119	-1.46046	-1.33083	0.0101391	0.086182
TC12254	HVA22-like protein e	HVA22-like protein e	0	0	0										0	0	0				0	0	0				1.58946	1.79717	1.69332	0.00828651	0.0344776		0	0	0
TC24940	ABO5	Aba Overly-Sensitive	1.0868	1.31161	1.1992	0.0374819	0.33435		0.946781	1.14156	1.04417	0.00860662	0.147319		0	0	0				0	0	0				0	0	0				0	0	0
TC18046	GEM-like protein 8	Gl2-Expression Modulator	0	0	0				-3.96785	-3.68274	-3.8253	0.0147984	0.147319		0	0	0				0	0	0				-3.29212	-2.41546	-2.85379	0.0450496	0.045654		0	0	0

## Sheet: JA
Supplementary file S4. Differentially expression of hormone biosynthesis, catabolism, transport and signaling genes in SD and LD stress treatments
			SD-pathogen						SD-drought						SD-combined						LD-pathogen						LD-drought						LD-combined
			Fold change value						Fold change value						Fold change value						Fold change value						Fold change value						Fold change value
Gene IDS	Gene	Complete gene name	Rep1	Rep 2	Average	p-value	FDR		Rep1	Rep 2	Average	p-value	FDR		Rep1	Rep 2	Average	p-value	FDR		Rep1	Rep 2	Average	p-value	FDR		Rep1	Rep 2	Average	p-value	FDR		Rep1	Rep 2	Average	p-value	FDR
TC04070	LOX2.1	Lipoxygenase 2.1	0	0	0				-1.82964	-2.11853	-1.97408	0.00888843	0.147319		0	0	0				0	0	0				-1.14922	-0.848973	-0.999094	0.0349248	0.0454985		0	0	0
TC11744	LOX2.1	Lipoxygenase 2.1	0	0	0				2.24586	1.73862	1.99224	0.0167602	0.147319		0	0	0				0	0	0				0	0	0				0	0	0
TC00809	LOX5	Lipoxygenase 5	0	0	0				1.66	1.74	1.67	0.00174991	0.10412		0	0	0				0	0	0				0	0	0				0	0	0
TC05725	OPR5	12-oxo-phytodienoic acid reductase 5	0	0	0				0	0	0				0	0	0				0	0	0				-2.1547	-1.94716	-2.05093	0.0414954	0.0454985		0	0	0
TC28776	OPCL1	OPC-8:0 CoA ligase1	0	0	0				0	0	0				1.36258	1.12031	1.24145	0.0121498	0.157139		0	0	0				0	0	0				2.00078	1.77255	1.88666	0.00485871	0.0722733
TC00006	ACOX1 like	Acyl-CoA oxidase 1 like	1.10986	0.89517	1.00252	0.0487833	0.341483		0	0	0				0	0	0				0	0	0				0	0	0				0	0	0
TC08729	ACOX2	Acyl-CoA oxidase 2	0	0	0				0	0	0				0	0	0				1.58615	1.21976	1.40296	0.0283467	0.0433807		0	0	0				0	0	0
TC07645	FAD	Fatty-Acid Desaturase	0	0	0				-0.921875	-1.09314	-1.00751	0.047075	0.147319		0	0	0				0	0	0				0	0	0				0	0	0
TC10361	SCL14	Scarecrow-like protein 14	0	0	0				-1.70267	-1.46806	-1.58536	0.0390575	0.147319		0	0	0				0	0	0				-1.76876	-1.91158	-1.84017	0.0106345	0.0344776		0	0	0
TC11804	PTP1	Protein-tyrosine-phosphatase 1	0	0	0				0	0	0				-1.06642	-1.25203	-1.15922	0.00896014	0.157139		0	0	0				0	0	0				0	0	0
TC06061	AOS	Allene oxidase synthase	0	0	0				0	0	0				0	0	0				0	0	0				0	0	0				3.32639	4.20721	3.7668	0.0203236	0.117408
TC19682	CYP94C1	Cytochrome P450 94C1	0	0	0				0	0	0				0	0	0				0	0	0										1.07858	1.23086	1.15472	0.0234108	0.117408
TC24938	CYP94B	Cytochrome P450 94B	0	0	0				-3.17924	-2.24565	-2.71245	0.0486466	0.147319		0	0	0				0	0	0				0	0	0				0	0	0
TC08603	MPK6	Mitogen Associated Protein Kinase 6	0	0	0				-2.16132	-2.86779	-2.51456	0.0407451	0.147319		0	0	0				0	0	0				0	0	0				0	0	0
TC06417	JAZ 1	Protein TIFY 10A	0	0	0				-2.02364	-1.87928	-1.95146	0.0311495	0.147319		0	0	0				0	0	0				0	0	0				0	0	0

## Sheet: SA
Supplementary file S4. Differentially expression of hormone biosynthesis, catabolism, transport and signaling genes in SD and LD stress treatments
			SD-pathogen						SD-drought						SD-combined						LD-pathogen						LD-drought						LD-combined
			Fold change value						Fold change value						Fold change value						Fold change value						Fold change value						Fold change value
Gene IDs	Gene	Complete gene name	Rep1	Rep 2	Average	p-value	FDR		Rep1	Rep 2	Average	p-value	FDR		Rep1	Rep 2	Average	p-value	FDR		Rep1	Rep 2	Average	p-value	FDR		Rep1	Rep 2	Average	p-value	FDR		Rep1	Rep 2	Average	p-value	FDR
TC17958	MES1	Methyl Esterase	0	0	0				0	0	0				0	0	0				0	0	0				0	0	0				1.71945	2.14741	1.93343	0.0474085	0.144815
TC06305	SAMT	Salicylic Acid Carboxyl Methyltransferase	0	0	0				-1.57661	-2.32801	-1.95231	0.0380816	0.147319		0	0	0				0	0	0				-1.11873	-1.44173	-1.28023	0.022873	0.0446024		-1.32847	-1.62597	-1.47722	0.0356895	0.137308
TC17749	PAL1	Phenylalanine Ammonia-Lyase 1	0	0	0				0	0	0				-1.68325	-2.25923	-1.97124	0.024979	0.212322		-1.82969	-1.42104	-1.62537	0.0218368	0.0433807		0	0	0				-1.60479	-1.77478	-1.68978	0.00867936	0.0794495
TC03348	PAL	Phenylalanine Ammonia-Lyase	-3.3208	-3.60754	-3.46417	0.0429927	0.341075		0	0	0				0	0	0				0	0	0				-2.40235	-2.52859	-2.46547	0.000918591	0.0218479		0	0	0
TC00725	PAL1	Phenylalanine Ammonia-Lyase 1	0	0	0				0	0	0				0	0	0				0	0	0				-2.06777	-3.14262	-2.60519	0.0427025	0.0454985		0	0	0
TC03010	PAL2	Phenylalanine Ammonia-Lyase 2	0	0	0				-3.57395	-2.71775	-3.14585	0.0185548	0.147319		0	0	0				0	0	0				-1.9787	-2.04555	-2.01213	0.00165461	0.0218479		0	0	0
TC11904	PAL3	Phenylalanine Ammonia-Lyase 3	0	0	0				0	0	0				0	0	0				0	0	0				-2.38071	-2.62845	-2.50458	0.03543	0.0454985		0	0	0
TC07159	UGT74F1	UDP-Glycosyltransferase 74 F1	0	0	0				-1.00242	-0.849445	-0.925932	0.00692978	0.147319		0	0	0				1.90795	1.38162	1.64478	0.0468408	0.0468408		-2.78624	-3.70818	-3.24721	0.0195765	0.0439184		0	0	0
TC12755	NSL1	Necrotic Spotted Lesions	0	0	0				-4.48339	-3.72244	-4.10292	0.0467676	0.147319		0	0	0				0	0	0				0	0	0				0	0	0
TC03400	EDS1	Enhanced Disease Susceptibility	0	0	0				0	0	0				0	0	0				0	0	0				1.29106	1.04161	1.16633	0.0431652	0.0454985		0	0	0
TC11201	NPR1	Nonexpresser Of PR Genes 1	0	0	0				0	0	0				-1.49257	-1.73259	-1.61258	0.00627761	0.157139		0	0	0				0	0	0				0	0	0
TC04863	TGA10	TGACG (TGA) Motif-Binding Protein 10	0	0	0				0	0	0				3.37583	2.37801	2.87692	0.0491498	0.307833		2.99283	3.14993	3.07138	0.00449827	0.0268232		0	0	0				0	0	0
TC16992	WRKY54	WRKY DNA-Binding Protein 54	0	0	0				-1.52232	-1.7784	-1.65036	0.0255502	0.147319		0	0	0				2.04404	1.43096	1.7375	0.0408289	0.0433807		0	0	0				0	0	0
TC10761	WRK58/3	WRKY DNA-Binding Protein 58/3	0	0	0				0	0	0				0	0	0				0	0	0				-1.07385	-1.19376	-1.13381	0.0302859	0.0454985		0	0	0
TC14620	WRKY53	WRKY DNA-Binding Protein 53	0	0	0				-4.07418	-4.68795	-4.38107	0.0465705	0.147319		0	0	0				0	0	0				0	0	0				-2.30865	-2.82022	-2.56444	0.0216435	0.117408
TC17113	PR10	Pathogenesis-Related Gene 10	0	0	0				-1.87048	-2.07017	-1.97033	0.00892657	0.147319		0	0	0				0	0	0				0	0	0				0	0	0
TC34554	PDF	Plant Defensin	0	0	0				0	0	0				0	0	0				3.48163	3.23516	3.3584	0.0254108	0.0433807		0	0	0				-3.23864	-2.84344	-3.04104	0.0330769	0.137308

## Sheet: CK
Supplementary file S4. Differentially expression of hormone biosynthesis, catabolism, transport and signaling genes in SD and LD stress treatments
			SD-pathogen						SD-drought						SD-combined						LD-pathogen						LD-drought						LD-combined
			Fold change value						Fold change value						Fold change value						Fold change value						Fold change value						Fold change value
Gene IDs	Gene	Complete gene name	Rep1	Rep 2	Average	p-value	FDR		Rep1	Rep 2	Average	p-value	FDR		Rep1	Rep 2	Average	p-value	FDR		Rep1	Rep 2	Average	p-value	FDR		Rep1	Rep 2	Average	p-value	FDR		Rep1	Rep 2	Average	p-value	FDR
TC18326	LOG1	Lonely Guy 1	0	0	0				0	0	0				0	0	0				1.61733	1.3539	1.48562	0.0370068	0.0433807		0	0	0				0	0	0
TC08203	CKX3	Cytokinin Oxidase 3	0	0	0				0	0	0				0	0	0				0	0	0				0	0	0				-4.50426	-3.93642	-4.22034	0.0467935	0.144815
TC32130	CKX	Cytokinin Oxidase	0	0	0				0	0	0				2.81743	2.33981	2.57862	0.00873704	0.157139		0	0	0				0	0	0				-2.35167	-1.7701	-2.06088	0.0197405	0.117408
TC12660	CKX7	Cytokinin Oxidase 7	0	0	0				0	0	0				0	0	0				0	0	0				0	0	0				1.60765	1.52232	1.56498	0.0424771	0.144422
TC09526	UGT73C1	UDP-Glucosyl Transferase 73c	0	0	0				-1.02233	-1.36398	-1.19315	0.0211632	0.147319		0	0	0				0	0	0				0	0	0				0	0	0
TC06942	AtENT3	Equilibrative Nucleoside Transporter 3	0	0	0				0	0	0				0	0	0				0	0	0				0	0	0				-1.4071	-1.48129	-1.4442	0.0120186	0.0953476
TC19930	AHP1	Histidine-Containing Phosphotransmitter 1	0	0	0				-1.81457	-2.3583	-2.08643	0.0359316	0.147319		0	0	0				0	0	0				0	0	0				0	0	0
TC20761	HP4	Histidine-Containing Phosphotransmitter 4	0	0	0				0	0	0				1.82456	2.32229	2.07343	0.0247106	0.212322		0	0	0				0	0	0				5.75649	5.32243	5.53946	0.00247026	0.0587922
TC12125	ARR17	Response Regulator 17	0	0	0				0	0	0				1.27955	1.07082	1.17519	0.013205	0.157139		0	0	0				0	0	0				-1.47965	-2.16623	-1.82294	0.0357694	0.137308
TC22713	ARR9	Response Regulator 9	-1.6211	-1.18871	-1.40491	0.0329081	0.33435		0	0	0				-1.74723	-1.74407	-1.74565	0.00700322	0.157139		-1.82323	-2.52705	-2.17514	0.0293855	0.0433807		0	0	0				-4.25111	-3.69591	-3.97351	0.00618863	0.0794495
TC12167	ARR9	Response Regulator 9	0	0	0				0	0	0				0	0	0				0	0	0				2.71521	2.37408	2.54464	0.0327692	0.0454985		0	0	0
TC15831	APRR2	Pseudo-Response Regulator 2	0	0	0				0	0	0				-0.980386	-1.43056	-1.20547	0.0431417	0.301992		0	0	0				0	0	0				0	0	0
TC28731	ARR9	Response Regulator 9	0	0	0				0	0	0				0	0	0				0	0	0				0	0	0				-4.19667	-4.21632	-4.20649	0.0014345	0.0569019
TC30360	ARR3	Response Regulator 3	0	0	0				0	0	0				0	0	0				0	0	0										-2.79231	-3.19389	-2.9931	0.00484671	0.0722733
TC33728	APRR7	Pseudo-Response Regulator 7	0	0	0				-1.3321	-1.02037	-1.17624	0.0495191	0.147319		0	0	0				0	0	0				0	0	0				0	0	0

## Sheet: GA
Supplementary file S4. Differentially expression of hormone biosynthesis, catabolism, transport and signaling genes in SD and LD stress treatments
			SD-pathogen						SD-drought						SD-combined						LD-pathogen						LD-drought						LD-combined
			Fold change value						Fold change value						Fold change value						Fold change value						Fold change value						Fold change value
Gene IDs	Gene	Complete gene name	Rep1	Rep 2	Average	p-value	FDR		Rep1	Rep 2	Average	p-value	FDR		Rep1	Rep 2	Average	p-value	FDR		Rep1	Rep 2	Average	p-value	FDR		Rep1	Rep 2	Average	p-value	FDR		Rep1	Rep 2	Average	p-value	FDR
TC01374	GA1	Ent-Copalyl Diphosphate Synthase	0	0	0				0	0	0				0	0	0				0	0	0				0	0	0	0	0		1.59781	1.01085	1.30433	0.0499866	0.145083
TC02424	ATKAO1	Ent-Kaurenoic Acid Oxydase 1	0	0	0				0	0	0				0	0	0				-2.82939	-2.25894	-2.54417	0.0123394	0.041954		0	0	0	0	0		0	0	0
TC18265	GA3OX1	Gibberellic Acid Insensitive	0	0	0				-0.910636	-1.16108	-1.03586	0.029353	0.147319		0	0	0				0	0	0				0	0	0	0	0		-1.38418	-1.06056	-1.22237	0.0486771	0.144815
TC16250	CypP450 714A1-like	Cytochrome P450 714a1-Like	0	0	0				0	0	0				0	0	0				0	0	0				0	0	0	0	0		1.62223	1.84656	1.7344	0.007291	0.0794495
TC10067	GAI	Gibberellic Acid Insensitive	0	0	0				0	0	0				0	0	0				0	0	0				0	0	0	0	0		1.12703	1.57641	1.35172	0.0486159	0.144815
TC07459	PIL5	Phytochrome Interacting Factor 3-Like 5	-1.04453	-1.18031	-1.11242	0.00382548	0.151744		0	0	0										0	0	0				0	0	0	0	0		0	0	0

## Sheet: BR
Supplementary file S4. Differentially expression of hormone biosynthesis, catabolism, transport and signaling genes in SD and LD stress treatments
			SD-pathogen						SD-drought						SD-combined						LD-pathogen						LD-drought						LD-combined
			Fold change value						Fold change value						Fold change value						Fold change value						Fold change value						Fold change value
Gene IDs	Gene	Complete gene name	Rep1	Rep 2	Average	p-value	FDR		Rep1	Rep 2	Average	p-value	FDR		Rep1	Rep 2	Average	p-value	FDR		Rep1	Rep 2	Average	p-value	FDR		Rep1	Rep 2	Average	p-value	FDR		Rep1	Rep 2	Average	p-value	FDR
TC07143	CYP90A1	Cytochrome P450	0	0	0				0	0	0				0	0	0				0	0	0				-1.0955	-1.67083	-1.38316	0.0411675	0.0454985		0	0	0
TC07450	CYP90D1	Cytochrome P450	0	0	0				0	0	0				0	0	0				0	0	0				-1.72986	-1.19346	-1.46166	0.03206	0.0454985		0	0	0
TC30061	CYP734A1	Cytochrome P450	-1.9789	-2.28707	-2.13298	0.0112786	0.223692		0	0	0				1.75195	1.18812	1.47003	0.0464884	0.30734		-0.858128	-0.986725	-0.922427	0.0362289	0.0433807		0	0	0				1.90407	1.9427	1.92339	0.00770181	0.0794495
TC07543	BRI1 like 2	Brassinosteroid Insensitive Like	2.11698	1.57315	1.84506	0.0247388	0.327102		0	0	0				0	0	0				0	0	0				0	0	0				0	0	0
TC07996	BRI1	Brassinosteroid Insensitive 1	0	0	0				0	0	0				0	0	0				0	0	0				0	0	0				1.71436	2.30384	2.0091	0.0218521	0.117408
TC08419	BES1/BZR1 4-like	Brassinazole-Resistant	0	0	0				-1.63518	-2.00108	-1.81813	0.0253417	0.147319		0	0	0				0	0	0				0	0	0				0	0	0
TC04045	Topoisomerase 6B	Topoisomerase 6B	0	0	0				-2.38647	-1.76157	-2.07402	0.0431342	0.147319		0	0	0				0	0	0				0	0	0				0	0	0
TC03139	BRX like 4	Brevis Radix-Like	0	0	0				0	0	0				0	0	0				0	0	0				-1.93477	-1.62505	-1.77991	0.0209929	0.0439184		0	0	0

## Sheet: ET
Supplementary file S4. Differentially expression of hormone biosynthesis, catabolism, transport and signaling genes in SD and LD stress treatments
			SD-pathogen						SD-drought						SD-combined						LD-pathogen						LD-drought						LD-combined
			Fold change value						Fold change value						Fold change value						Fold change value						Fold change value						Fold change value
Gene IDs	Gene	Complete gene name	Rep1	Rep 2	Average	p-value	FDR		Rep1	Rep 2	Average	p-value	FDR		Rep1	Rep 2	Average	p-value	FDR		Rep1	Rep 2	Average	p-value	FDR		Rep1	Rep 2	Average	p-value	FDR		Rep1	Rep 2	Average	p-value	FDR
TC05623	ACO 1 like	1-Aminocyclopropane-1-Carboxylic Oxidase 1	0	0	0				0	0	0				-1.43864	-1.32327	-1.38095	0.010596	0.157139		0	0	0				0	0	0				0	0	0
TC01141	ACO 4 like	1-Aminocyclopropane-1-Carboxylic Oxidase 4	0	0	0				0	0	0				0	0	0				0	0	0				0	0	0				-1.28409	-1.39894	-1.34151	0.00377823	0.0722733
TC04615	XBOS32	Probable E3 Ubiquitin-Protein Ligase Xbos32	-1.56237	-1.06506	-1.31371	0.0483951	0.341483		0	0	0				0	0	0				0	0	0				0	0	0				0	0	0
TC05119	MAP kinase 4	Mitogen Activated Protein Kinase 4	0	0	0				0	0	0				0	0	0				0	0	0				0	0	0				-1.53581	-1.84302	-1.68941	0.0193385	0.117408
TC02253	ETO1	Ethylene Overproducer 1	0	0	0				-1.44167	-1.17797	-1.30982	0.0122533	0.147319		2.17373	3.03258	2.60316	0.0427633	0.301992		0	0	0				0	0	0				0	0	0
TC15782	ERS1	Ethylene Response Sensor	0	0	0				0	0	0				0	0	0				0	0	0				-1.62051	-1.90069	-1.7606	0.0101966	0.0344776		0	0	0
TC18249	ATMYB72	Arabidopsis Thaliana Myb72	0.91615	1.22434	1.07025	0.0208794	0.31058		-2.91901	-3.78891	-3.35396	0.0362496	0.147319		-1.00377	-0.987323	-0.995546	0.0010153	0.0604103		0	0	0				-5.13731	-4.1844	-4.66085	0.0154913	0.0377601		-3.45045	-3.23123	-3.34084	0.00115866	0.0569019
TC00734	PDF1.1	Plant Defensin 1.1	0	0	0				-0.965989	-1.34642	-1.15621	0.0288563	0.147319		0	0	0				0	0	0				-1.14989	-1.44444	-1.29717	0.0149998	0.0377601		0	0	0
TC04276	AMP1	Altered Meristem Program 1	0	0	0				1.32094	1.40299	1.36196	0.0265685	0.147319		0	0	0				0	0	0				0	0	0				0	0	0
TC07832	HMA7	Responsive-To-Antagonist 1	0	0	0				-1.78752	-2.20277	-1.99515	0.0306949	0.147319		0	0	0				0	0	0				0	0	0				0	0	0
TC09768	ERF104-like	Ethylene Response Factor	1.19963	1.4001	1.29986	0.0196699	0.31058		0	0	0				0	0	0				1.93148	1.70385	1.81767	0.0110579	0.041954		0	0	0				-0.961085	-1.0401	-1.00059	0.0247737	0.117923
TC17267	NCED3	Nine-Cis-Epoxycarotenoid Dioxygenase 3	1.5824	1.773	1.6777	0.0102651	0.223692		0	0	0				0	0	0				0.935192	1.25188	1.09354	0.0358832	0.0433807		0	0	0				0	0	0
TC11917	MBF 1c	Multiprotein Bridging Factor 1c	0	0	0				0	0	0				2.54678	2.13319	2.33999	0.0100297	0.157139		0	0	0				0	0	0				0	0	0
TC12804	ERF107-like	Ethylene Response Factor 107-Like	0	0	0				-2.16339	-3.19883	-2.68111	0.0355339	0.147319		0	0	0				0	0	0				-3.82082	-3.53046	-3.67564	0.00168061	0.0218479		0	0	0
TC08990	ERF5-like	Ethylene Response Factor 5 Like	0	0	0				0	0	0				0	0	0				0	0	0				-1.7741	-1.42574	-1.59992	0.0350938	0.0454985		0	0	0
TC16848	ERF WIN1-like	Ethylene Response Factor Win1-Like	0	0	0				0	0	0				0	0	0				0	0	0				-2.23965	-1.47143	-1.85554	0.045654	0.045654		0	0	0
TC33788	ERF1B-like	Ethylene Response Factor 1b Like	2.44479	2.34557	2.39518	0.0012197	0.145145		0	0	0				0	0	0				2.96162	3.15346	3.05754	0.0014675	0.0249476		0	0	0				0	0	0
TC13694	ERF1B	Ethylene Response Factor 1b	0	0	0				0	0	0				0	0	0				0	0	0				-4.04226	-3.61566	-3.82896	0.0125578	0.0349825		0	0	0

## Sheet: IAA
Supplementary file S4. Differentially expression of hormone biosynthesis, catabolism, transport and signaling genes in SD and LD stress treatments
			SD-pathogen						SD-drought						SD-combined						LD-pathogen						LD-drought						LD-combined
			Fold change value						Fold change value						Fold change value						Fold change value						Fold change value						Fold change value
Gene IDs	Gene	Complete gene name	Rep1	Rep 2	Average	p-value	FDR		Rep1	Rep 2	Average	p-value	FDR		Rep1	Rep 2	Average	p-value	FDR		Rep1	Rep 2	Average	p-value	FDR		Rep1	Rep 2	Average	p-value	FDR		Rep1	Rep 2	Average	p-value	FDR
TC11033	NIT4A	Nitrilase 4	0	0	0				0	0	0				0	0	0				0	0	0				-1.35351	-1.57222	-1.46286	0.0364698	0.0454985		0	0	0
TC17856	ASB2	Anthranilate Synthase Beta Subunit	0	0	0				-0.957674	-1.40789	-1.18278	0.0438704	0.147319		0	0	0				0	0	0				0	0	0				-1.30428	-1.55747	-1.43087	0.0080966	0.0794495
TC16328	TAT2	Tyrosine Aminotransferase	0	0	0				-1.90958	-1.9914	-1.95049	0.0392719	0.147319		0	0	0				0	0	0				0	0	0				0	0	0
TC11174	YUCCA6	YUCCA6	0	0	0				0	0	0				-1.16726	-1.26879	-1.21803	0.0239719	0.212322		0	0	0				0	0	0				0	0	0
TC06723	YUCCA10	YUCCA10	0	0	0				0	0	0				0	0	0				0	0	0				2.37091	2.5079	2.43941	0.0109384	0.0344776		0	0	0
TC16103	IAA-amido synthase GH3.2	IAA-amido synthase GH3.2	-1.55498	-1.72976	-1.64237	0.0358626	0.33435		0	0	0				0	0	0				0	0	0				0	0	0				-2.93536	-4.34482	-3.64009	0.0418385	0.144422
TC07775	ASF-BOX 2-like	ASF-BOX 2-like	0	0	0				0	0	0				0	0	0				-2.49362	-2.29556	-2.39459	0.0151116	0.0428162		0	0	0				0	0	0
TC10045	TIR	Toll-Interleukin-Resistance	0	0	0				0	0	0				1.19131	1.08344	1.13737	0.0200878	0.212322		0	0	0				0	0	0				0	0	0
TC05535	ABCB4	Atp-Binding Cassette B4	0	0	0				0	0	0				2.18106	1.74457	1.96281	0.028615	0.227012		0	0	0				0	0	0				0	0	0
TC20742	IND	Indehiscent	1.06137	0.878865	0.970118	0.0393353	0.33435		2.65856	2.09447	2.37651	0.0148951	0.147319		0	0	0				0	0	0				0	0	0				-2.00964	-1.51466	-1.76215	0.0284465	0.130198
TC05366	MLO2	Mildew Resistance Locus O 2	0	0	0				0	0	0				0	0	0				0	0	0				0	0	0				-5.04793	-4.4933	-4.77062	0.0391644	0.144422
TC08425	PDR9	Pleiotropic Drug Resistance 9	0	0	0				0	0	0				0	0	0				0	0	0				-1.18823	-1.13873	-1.16348	0.00604228	0.0344776		-1.85431	-2.00235	-1.92833	0.0481487	0.144815
TC10050	PEN3	Phosphatase And Tensin Homolog Deleted On Chromosome Ten 2b	0	0	0				-1.6002	-2.31541	-1.9578	0.0395744	0.147319		0	0	0				0	0	0				-1.63046	-1.37323	-1.50184	0.0213962	0.0439184		0	0	0
TC00279	PDR1	Pleiotropic Drug Resistance 1	0	0	0				-1.85502	-2.91464	-2.38483	0.0481295	0.147319		0	0	0				0	0	0				-2.19472	-1.93421	-2.06446	0.00722011	0.0344776		0	0	0
TC05545	CHS1	Chilling Sensitive 1	0	0	0				0	0	0				0	0	0				0	0	0				0	0	0				-2.58343	-2.39404	-2.48874	0.00191965	0.0571097
TC03708	ARF 5	Auxin Response Factor	0	0	0										0	0	0				0	0	0				2.87774	3.72071	3.29922	0.0303218	0.0454985		0	0	0
TC07275	IAA4-like	IAA4-like	0	0	0				0	0	0				0	0	0				0	0	0				1.90027	2.11824	2.00926	0.0396906	0.0454985		0	0	0
TC08121	ARF 6	Auxin Response Factor	0	0	0				-0.840631	-1.18361	-1.01212	0.0293892	0.147319		0	0	0				0	0	0				0	0	0				0	0	0
TC16103	IAA-amido synthetase GH3.6	IAA-amido synthetase GH3.6	-1.55498	-1.72976	-1.64237	0.0358626	0.33435		0	0	0				0	0	0				0	0	0				0	0	0				-2.93536	-4.34482	-3.64009	0.0418385	0.144422
TC23366	ARF IAA12-like	Auxin Response Factor	0	0	0				0	0	0				0	0	0				-1.03521	-1.34236	-1.18879	0.0383414	0.0433807		0	0	0				0	0	0
