# Supplementary material for: Concurrent Drought Stress and Vascular Pathogen Infection Induce Common and Distinct Transcriptomic Responses in Chickpea
Source: Front Plant Sci. 2017 Mar 14;8:333. doi: 10.3389/fpls.2017.00333 (PMC5361651; doi:10.3389/fpls.2017.00333)
Supplement: Supplementary file 9 [file Data_Sheet_5.XLSX]

## Sheet: common SD pathogen and combined
Supplementary file S5. List of differentially expressed genes common between LD and LD stresses
		SD-pathogen						SD-combined
		Fold change value						Fold change value
Gene ID	Gene Name	Rep1	Rep 2	Average	p-value	FDR		Rep1	Rep 2	Average	p-value	FDR
TC05533	Inositol-3-phosphate synthase-like	2.19081	1.71978	1.95529	0.0319367	0.0425823		3.74888	3.62662	3.68775	0.00557649	0.0230851
TC04624	GMP synthase	1.12269	1.47363	1.29816	0.0186494	0.0370745		3.62457	2.64624	3.1354	0.023632	0.0315093
TC08098	Peroxisomal fatty acid beta oxidase, MFP2	1.12899	1.52533	1.32716	0.0216268	0.0370745		2.52479	1.92612	2.22545	0.0176327	0.026449
TC14145	Disease resistance RPP13-like 2	2.90187	2.34881	2.62534	0.011582	0.0370745		1.55757	1.86895	1.71326	0.00973755	0.0230851
TC30061	Cytochrome p450 734A1	-1.9789	-2.28707	-2.13298	0.0112786	0.0370745		1.75195	1.18812	1.47003	0.0464884	0.0485969
TC04411	GTP-binding protein 1	-1.06171	-1.10996	-1.08584	0.00267895	0.0321474		1.20259	1.1473	1.17495	0.00242034	0.0230851
TC23862	Pectinesterase inhibitor 12	1.64814	1.45715	1.55265	0.0402465	0.0439053		-2.07487	-1.85311	-1.96399	0.02649	0.031788
TC16233	Glycosyltransferase, UGT72B1	-1.35377	-1.0973	-1.22553	0.0369042	0.0439053		-2.61454	-2.45023	-2.53239	0.00754806	0.0230851
TC19273	Isoflavone 2'-hydroxylase	-1.69661	-1.32639	-1.5115	0.0274784	0.0412176		-3.43481	-2.79553	-3.11517	0.0134663	0.0230851
TC05894	Germin-like protein 3-2	-1.48897	-0.947748	-1.21836	0.0491927	0.0491927		-2.43403	-3.86889	-3.15146	0.0485969	0.0485969
TC32320	Cytochrome P450 76AD1	-1.41555	-1.06617	-1.24086	0.0203402	0.0370745		-2.89423	-3.522	-3.20811	0.00960625	0.0230851
TC16740	4-coumarate:CoA ligase, 4CL 1	-3.68047	-3.02947	-3.35497	0.0134121	0.0370745		-4.88259	-6.01291	-5.44775	0.0121579	0.0230851

## Sheet: common SD drought and combined
Supplementary file S5. List of differentially expressed genes common between LD and LD stresses
		SD-drought						SD-combined
		Fold change value						Fold change value
Gene ID	Gene Name	Rep1	Rep 2	Average	p-value	FDR		Rep1	Rep 2	Average	p-value	FDR
TC23565	Aldehyde dehydrogenase 1a	-1.45939	-1.26776	-1.36358	0.0186776	0.0294846		1.97255	2.8536	2.41307	0.0348236	0.0457935
TC04809	Regulator of Vps4 activity	-2.98217	-2.21037	-2.59627	0.0221135	0.0294846		1.57953	1.2708	1.42517	0.0486006	0.0486006
TC00751	Delta 1-pyrroline-5-carboxylate synthetase B	2.86976	2.19591	2.53284	0.0206232	0.0294846		0.9796	1.51342	1.24651	0.0446851	0.0476641
TC09458	Vesicle-associated protein 1-2-like	-1.49218	-1.53069	-1.51144	0.0422709	0.0422709		1.23527	0.961318	1.09829	0.036576	0.0457935
TC02819	Beta-glucosidase A6	3	2.35	2.16	0.0015219	0.0243504		-1.04818	-1.0261	-1.03714	0.0060784	0.0403716
TC17147	NDR1/HIN1-like 10	-2.76242	-2.32517	-2.54379	0.00824698	0.0263903		-1.43524	-1.06182	-1.24853	0.0241412	0.0457935
TC18277	Amino acid permease 2-like	-2.12481	-2.26033	-2.19257	0.00685565	0.0263903		-1.49848	-1.16747	-1.33298	0.0372072	0.0457935
TC03772	Purine permease 1	-2.64942	-3.56575	-3.10758	0.039214	0.0418283		-1.60948	-1.31178	-1.46063	0.0365026	0.0457935
TC18506	Ethylene responsive factor 113	-2.47992	-3.02113	-2.75053	0.0159844	0.0294846		-1.85032	-1.40338	-1.62685	0.0189324	0.0457935
TC09400	Serine carboxypeptidase-like 34	-4.66024	-3.45954	-4.05989	0.0360602	0.0412117		-1.64932	-2.08384	-1.86658	0.0257719	0.0457935
TC15136	Glutathione transferase	-3.49156	-3.75237	-3.62196	0.00775654	0.0263903		-1.90292	-2.21917	-2.06105	0.00685787	0.0403716
TC06111	Cytochrome P450 76C	-2.99619	-3.37942	-3.1878	0.02592	0.0319015		-1.95363	-2.26584	-2.10974	0.00756967	0.0403716
TC05489	Nitrate transporter 2.5	-2.81547	-3.40829	-3.11188	0.0174106	0.0294846		-1.83243	-2.53819	-2.18531	0.0251214	0.0457935
TC09893	Receptor like protein 48	-3.89983	-3.66286	-3.78135	0.00333855	0.0263903		-2.02005	-2.35814	-2.18909	0.0402428	0.0459917
TC32380	B-box zinc finger 20 like	-1.18	-1.48938	-1.33469	0.0138842	0.0294846		-2.45798	-2.19586	-2.32692	0.0132502	0.0445241
TC05114	NADH:cytochrome (Cyt) b5 reductase	-2.127	-2.26222	-2.19461	0.0138475	0.0294846		-3.47086	-2.84874	-3.1598	0.0139138	0.0445241

## Sheet: common LD pathogen and combined
Supplementary file S5. List of differentially expressed genes common between LD and LD stresses
			LD-pathogen						LD-combined
			Fold change value						Fold change value
Gene ID	Gene Name		Rep1	Rep 2	Average	p-value	FDR		Rep1	Rep 2	Average	p-value	FDR
TC19033	Cytochrome P450 89A2		1.01708	1.11047	1.06378	0.0286063	0.0456951		1.87292	2.86777	2.37034	0.0462499	0.0462499
TC23243	Remorin, C-terminal region		0.944086	1.08161	1.01285	0.0129279	0.0430931		2.28108	2.12525	2.20316	0.00304882	0.0255778
TC09768	Protein disulfide isomerase-A6		1.93148	1.70385	1.81767	0.0110579	0.0430931		-0.961085	-1.0401	-1.00059	0.0247737	0.0367018
TC24053	Homeobox protein 24, HB24		-1.72194	-2.56094	-2.14144	0.0394554	0.0488706		-1.13821	-1.31607	-1.22714	0.0156687	0.0284885
TC02954	Raffinose synthase 2		1.53052	1.28607	1.4083	0.0125371	0.0430931		-1.6272	-1.42616	-1.52668	0.00868341	0.0255778
TC34238	Nitrate Reductase 2, NIA2		1.65774	1.69546	1.6766	0.0147182	0.0452868		-1.38046	-1.70079	-1.54063	0.0273193	0.0376819
TC11156	Zinc finger C3HC4-type		2.65959	2.11798	2.38878	0.0159558	0.0455879		-1.60241	-1.53332	-1.56786	0.00848698	0.0255778
TC27802	UDP-glucosyl transferase 73C2, UGT73C2		3.78291	3.75595	3.76943	0.000307249	0.00659188		-1.50312	-1.65693	-1.58003	0.00402134	0.0255778
TC26375	UDP-glucosyl transferase, UGT73C2		3.45921	3.48935	3.47428	0.000991104	0.0132147		-1.80652	-1.67245	-1.73948	0.00532689	0.0255778
TC17973	Zinc-finger proteins, ZAT10		2.62411	1.92623	2.27517	0.024335	0.0456951		-2.15365	-1.7803	-1.96698	0.0111334	0.0255778
TC06852	Late embryogenesis abundant protein		-3.00619	-4.45001	-3.7281	0.0439065	0.0488706		-2.02438	-2.49568	-2.26003	0.0347686	0.0386318
TC14525	Ortholog of sugar beet HS1 PRO-1 2		1.45719	1.37624	1.41671	0.0055147	0.0337529		-2.00011	-2.75119	-2.37565	0.0293683	0.0378946
TC16233	Glycosyltransferase, UGT72B17		-1.69364	-1.35925	-1.52644	0.0288179	0.0456951		-2.53427	-2.49648	-2.51538	0.00666054	0.0255778
TC29940	ABC transporter G 11-like		1.78827	1.24354	1.5159	0.0318145	0.0456951		-2.2655	-2.87069	-2.5681	0.0139747	0.0279495
TC04913	Light-inducible protein CPRF2		0.957052	1.25536	1.10621	0.0181019	0.0456951		-2.13634	-3.06232	-2.59933	0.030362	0.0379525
TC07217	C2 calcium-dependent membrane targeting		1.68984	1.39371	1.54177	0.0277901	0.0456951		-2.85331	-2.4734	-2.66336	0.01151	0.0255778
TC28635	Calcium-dependent protein kinase 26 like		-1.53086	-2.04074	-1.7858	0.0206971	0.0456951		-2.39029	-3.37792	-2.88411	0.0284308	0.0378946
TC34554	Pathogenesis-related, PR protein		3.48163	3.23516	3.3584	0.0254108	0.0456951		-3.23864	-2.84344	-3.04104	0.0330769	0.0383434
TC11780	Beta-glucosidase A		-1.45187	-1.55558	-1.50372	0.00972247	0.0430931		-2.69255	-3.39641	-3.04448	0.0151287	0.0284885
TC15617	bHLH DNA-binding 130 like		1.36116	0.953788	1.15747	0.0319866	0.0456951		-2.69925	-3.51903	-3.10914	0.0172849	0.0290703
TC23382	Nicotianamine synthase activity protein		1.28547	1.32283	1.30415	0.000329594	0.00659188		-2.6627	-3.6085	-3.1356	0.0220178	0.0338736
TC34724	Ovate family protein 8, OFP8		-1.63128	-2.18261	-1.90694	0.0425346	0.0488706		-2.80545	-3.49523	-3.15034	0.0203298	0.0325277
TC28164	Cytochrome P450 76AD1 like		-2.77017	-1.99473	-2.38245	0.0290178	0.0456951		-2.88418	-3.45772	-3.17095	0.0101927	0.0255778
TC33285	Calcium-binding protein CML11 like		-1.76799	-2.04278	-1.90539	0.0433359	0.0488706		-2.83981	-3.54552	-3.19266	0.0258267	0.0368952
TC04242	HXXXD-type acyl-transferase family protein		3.06793	1.92658	2.49725	0.0488706	0.0488706		-3.86297	-2.53806	-3.20051	0.0405302	0.0426633
TC22027	Short-chain dehydrogenase/reductase		-2.21219	-1.50233	-1.85726	0.0348489	0.0464652		-2.5185	-3.90693	-3.21272	0.0437264	0.0448476
TC32320	Cytochrome P450 76AD1		-3.17277	-2.04297	-2.60787	0.0440875	0.0488706		-3.09193	-3.53636	-3.31415	0.00462597	0.0255778
TC26655	Beta-fructofuranosidase		3.73098	2.36747	3.04922	0.0474456	0.0488706		-3.50967	-3.75852	-3.63409	0.00191278	0.0255038
TC29314	Beta-glucosidase		-2.20041	-2.04179	-2.1211	0.0015308	0.015308		-3.04994	-4.46051	-3.75522	0.0335505	0.0383434
TC18172	Zinc finger protein 1		-1.13633	-1.80343	-1.46988	0.0480972	0.0488706		-3.41849	-4.20393	-3.81121	0.0104965	0.0255778
TC03611	Defensin		2.55654	1.79762	2.17708	0.0339286	0.0464652		-3.88371	-3.82983	-3.85677	0.00175107	0.0255038
TC12048	Chalcone synthase 1B		-2.04297	-1.71396	-1.87846	0.0282607	0.0456951		-4.18067	-3.58914	-3.8849	0.0107262	0.0255778
TC22713	Response regulator ARR9		-1.82323	-2.52705	-2.17514	0.0293855	0.0456951		-4.25111	-3.69591	-3.97351	0.00618863	0.0255778
TC09198	Late embryogenesis abundant protein		-2.29914	-2.36243	-2.33079	0.0250553	0.0456951		-3.61658	-5.01283	-4.3147	0.0321064	0.0383434
TC11145	Trichome birefringence-like 40		-2.9737	-2.93873	-2.95621	0.0112898	0.0430931		-3.84653	-4.81833	-4.33243	0.0174422	0.0290703
TC18397	Cationic peroxidase 2-like		-1.28804	-1.27482	-1.28143	0.00475202	0.0337529		-4.10892	-5.00929	-4.5591	0.00997498	0.0255778
TC12848	Protein TPRXL like		5.61594	3.6774	4.64667	0.0427051	0.0488706		-5.2278	-4.19382	-4.71081	0.0137904	0.0279495
TC27966	Ankyrin repeat-containing protein		-1.12556	-1.6007	-1.36313	0.030093	0.0456951		-5.62491	-5.01695	-5.32093	0.00332154	0.0255778
TC14186	Calcium-dependent kinase 26 like		-2.56943	-2.86305	-2.71624	0.0474272	0.0488706		-4.45767	-6.31931	-5.38849	0.0395831	0.0426633
TC16782	Peroxidase P7 like		-2.71824	-2.32949	-2.52387	0.00590675	0.0337529		-5.23259	-5.69061	-5.4616	0.00183438	0.0255038

## Sheet: common LD drought and combined
Supplementary file S5. List of differentially expressed genes common between LD and LD stresses
			LD-drought						LD-combined
			Fold change value						Fold change value
Gene ID	Gene Name		Rep1	Rep 2	Average	p-value	FDR		Rep1	Rep 2	Average	p-value	FDR
TC25950	Chilling-induced protein		7.09561	7.00684	7.05123	0.000144767	0.00295329		7.58748	8.99722	8.29235	0.0285014	0.042995
TC28232	Heavy metal transporter 26		9.27676	9.06577	9.17126	0.000218762	0.00295329		7.5724	6.28832	6.93036	0.0110022	0.0302751
TC16676	C2 domain-containing protein		4.82982	4.24001	4.53492	0.0362038	0.0465477		7.02096	5.91275	6.46686	0.030468	0.042995
TC13631	Late embryo-abundant 5		3.67474	2.77858	3.22666	0.0195292	0.0374622		5.66534	5.1539	5.40962	0.0115587	0.0302751
TC14483	E3 ubiquitin-protein ligase		3.44983	3.18387	3.31685	0.00645218	0.0211444		5.02594	5.68854	5.35724	0.033394	0.042995
TC05934	Protein phosphatase 2C 37		3.27254	3.13124	3.20189	0.0114925	0.028209		4.45095	4.36784	4.4094	0.0232281	0.042995
TC05533	Inositol-3-phosphate synthase-like		1.68174	1.17559	1.42867	0.0311779	0.04413		4.10082	4.20765	4.15423	0.000922011	0.0104279
TC14139	Class I glutamine amidotransferase		5.14814	6.36712	5.75763	0.0442927	0.047368		4.22814	3.44128	3.83471	0.0366254	0.042995
TC14260	Leucine rich repeat N-terminal domain		4.76817	4.28599	4.52708	0.00620988	0.0211444		3.25948	3.52645	3.39296	0.0123343	0.0302751
TC12578	Protein phosphatase 2C 37		1.52983	1.07113	1.30048	0.0326889	0.04413		2.46027	2.46048	2.46037	9.21141e-05	0.00248708
TC10477	Calcium dependent lipid binding		2.19405	1.56361	1.87883	0.0419702	0.047368		1.92332	2.8391	2.38121	0.0428377	0.0462647
TC25556	MATE efflux family protein 5-like		1.6812	1.65044	1.66582	0.00229215	0.015472		2.25056	2.35873	2.30464	0.00766392	0.0282081
TC07193	HD leucine zipper, HB16		2.34624	2.75346	2.54985	0.0141595	0.0318589		2.19825	1.45504	1.82665	0.0411801	0.0462647
TC01497	Phragmoplast orienting kinesin 2		5.59324	4.72737	5.1603	0.00704812	0.0211444		1.23711	1.20639	1.22175	0.00313933	0.0211905
TC10255	ZF14, MATE efflux family protei		2.33514	2.48883	2.41199	0.0231457	0.0390583		1.29654	1.27464	1.28559	0.0051555	0.0231997
TC03817	DNA glycosylase 1		2.40397	2.58161	2.49279	0.00584754	0.0211444		1.17181	1.29872	1.23527	0.00395007	0.0213304
TC05000	Saccharopine dehydrogenase		-1.67321	-2.24365	-1.95843	0.043377	0.047368		0.934128	1.27381	1.10397	0.0252333	0.042995
TC03772	Purine permease 1		-3.28701	-2.71626	-3.00164	0.0290618	0.04413		-1.20261	-1.5948	-1.39871	0.046907	0.0487112
TC34537	Pectinacetylesterase 8 like		-3.03504	-2.5755	-2.80527	0.0208123	0.0374622		-1.55652	-1.82263	-1.68957	0.0149928	0.0337339
TC06306	Phototropic-responsive NPH3 family		-2.39353	-3.12148	-2.7575	0.0428868	0.047368		-1.99349	-1.63629	-1.81489	0.0214598	0.042995
TC09357	Avr9/Cf-9 rapidly elicited protein		-3.8988	-2.56721	-3.23301	0.047368	0.047368		-1.61066	-2.07018	-1.84042	0.0494522	0.0494522
TC01872	homeobox, ATHB-14-like		1.52276	1.34947	1.43611	0.00367255	0.0198318		-1.82828	-2.42898	-2.12863	0.0355768	0.042995
TC16810	Sigma factor binding protein 1		-3.35483	-2.91967	-3.13725	0.00981787	0.0265083		-2.47369	-1.91531	-2.1945	0.0346596	0.042995
TC32380	B-box zinc finger 20 like		-1.84875	-1.73511	-1.79193	0.00141654	0.0127488		-2.57385	-2.66408	-2.61897	0.00835797	0.0282081
TC00435	Glutamate receptor 2.7		-2.14355	-1.57161	-1.85758	0.0456452	0.047368		-3.02559	-2.72877	-2.87718	0.0348523	0.042995
TC18249	R2R3 factor gene family		-5.8653	-4.88353	-5.37441	0.0163089	0.0338723		-3.45045	-3.23123	-3.34084	0.00115866	0.0104279
TC09400	Serine carboxypeptidase-like 34		-5.00304	-3.48559	-4.24432	0.0319197	0.04413		-2.82865	-3.96175	-3.3952	0.0304062	0.042995

## Sheet: common all LD
Supplementary file S5. List of differentially expressed genes common between LD and LD stresses
		LD-combined						LD-drought						LD-pathogen
		Fold change value						Fold change value						Fold change value
Gene ID	Gene Name	Rep1	Rep 2	Average	p-value	FDR		Rep1	Rep 2	Average	p-value	FDR		Rep1	Rep 2	Average	p-value	FDR
TC17073	nuclear factor Y, subunit B3, NF-YB3	3.03912	2.95108	2.9951	0.0146111	0.0365007		2.99746	2.87708	2.93727	0.0135621	0.039013		1.53872	1.79284	1.66578	0.0494801	0.049963
TC14529	bZIP G-box binding protein	1.61899	1.91535	1.76717	0.0157609	0.0365007		1.41785	1.08057	1.24921	0.0178555	0.039013		1.0541	0.95328	1.00369	0.0294142	0.0464103
TC03734	seed imbibition 2, SIP2	2.74354	3.66589	3.20472	0.0216915	0.0365007		3.4743	2.889	3.18165	0.029745	0.039013		3.074	1.93975	2.50688	0.049963	0.049963
TC07956	Verbascose forming protein	2.75788	2.1526	2.45524	0.0243953	0.0365007		3.10134	2.9621	3.03172	0.00140607	0.0154668		2.09627	2.49581	2.29604	0.0186145	0.0464103
TC34510	Late-embryogenesis abundant protein	3.27444	2.40155	2.83799	0.0295634	0.0365007		0.98539	1.18009	1.08274	0.00820522	0.039013		1.4026	1.69389	1.54825	0.0317252	0.0464103
TC10920	Putative receptor-like ser/thr kinases	2.75226	1.89917	2.32572	0.0354153	0.0365007		2.52862	2.39693	2.46278	0.0295358	0.039013		2.06775	1.72793	1.89784	0.0133772	0.0464103
TC19298	MYB transcription factor, MYB177	2.6155	1.77153	2.19352	0.0365007	0.0365007		2.51182	2.19346	2.35264	0.0279199	0.039013		1.64969	1.15146	1.40058	0.0337529	0.0464103
TC17412	SAUR-like protein family	-2.47154	-2.53947	-2.5055	0.000272416	0.00299658		-4.48511	-3.56035	-4.02273	0.0162634	0.039013		2.42733	1.73071	2.07902	0.0270581	0.0464103
TC18614	Protein binding protein	-5.33171	-4.6786	-5.00515	0.00429783	0.0236381		-3.49751	-3.11117	-3.30434	0.0444595	0.0458043		-1.42027	-1.26943	-1.34485	0.00407489	0.0448237
TC20949	Cinnamate-4-hydroxylase, C4H	-2.17853	-1.68399	-1.93126	0.0220242	0.0365007		-2.59481	-1.6811	-2.13796	0.0458043	0.0458043		-1.77743	-1.585	-1.68122	0.0114935	0.0464103
TC09400	Serine carboxypeptidase-like 34, SCPL34	-2.82865	-3.96175	-3.3952	0.0304062	0.0365007		-5.00304	-3.48559	-4.24432	0.0319197	0.039013		-1.02214	-1.32985	-1.176	0.0469812	0.049963
